# Supplementary material for: Origin of the structure-directing effect resulting in identical topological open-framework materials
Source: Sci Rep. 2015 Oct 8;5:14940. doi: 10.1038/srep14940 (PMC4597409; doi:10.1038/srep14940)
Supplement: Supplementary Data [file srep14940-s3.zip]

Archive with 15 entries (15 files):
- ZnPO N,N'-dimethylethylenediamine.cif
- CHA_diethylamine.cif
- CHA_isopropylamine.cif
- CHA_morpholine_trans.cif
- CHA_piperidine.cif
- CHA-pyridine.cif
- GaPO 1,3-diaminopropane.cif
- GaPO 1,4-diaminobutane.cif
- GaPO 1,5-diaminopentane.cif
- Layered 4x6x8 1,5-diaminopentane_trans.cif
- Layered 4x6x8 cyclobutylamine, piperidine_trans.cif
- Layered 4x6x8 ethylamine_trans.cif
- Layered 4x6x8 n-propylamine_trans.cif
- Layered 4x6x8 tetramethylethylenediamine_trans.cif
- ZnPO 3-methylaminopropylamine.cif
