# Supplementary material for: Origin of the structure-directing effect resulting in identical topological open-framework materials
Source: Sci Rep. 2015 Oct 8;5:14940. doi: 10.1038/srep14940 (PMC4597409; doi:10.1038/srep14940)
Supplement: Supplementary Data [file srep14940-s3.zip › ZnPO N,N'-dimethylethylenediamine.cif]

##############################################################################
###                                                                        ###
###        Electronic paper (Acta Crystallographica Section E)             ###
###                                                                        ###
##############################################################################
#                                                                            #
# This CIF contains the data in a paper accepted for publication in Acta     #
# Crystallographica Section E. It conforms to the requirements of Notes      #
# for Authors for Section E, and has been peer reviewed under the auspices   #
# of the IUCr Commission on Journals.                                        #
#                                                                            #
# Full details of the Crystallographic Information File format               #
# are given in the paper "The Crystallographic Information File (CIF):       #
# a New Standard Archive File for Crystallography" by S. R. Hall, F. H.      #
# Allen and I. D. Brown [Acta Cryst. (1991), A47, 655-685].                  #
#                                                                            #
# The current version of the core CIF dictionary is obtainable from          #
# ftp://ftp.iucr.org/pub/cif_core.dic. The current version number is 2.1.    #
#                                                                            #
# Software is freely available for graphical display of the structure(s) in  #
# this CIF.  For information consult the CIF home page http://www.iucr.org/  #
# cif/home.html                                                              #
#                                                                            #
#            Copyright International Union of Crystallography                #
#                                                                            #
##############################################################################
                                             
data_global
_audit_creation_method     'WinGX routine CIF_UPDATE'
_audit_conform_dict_name     cif_core.dic
_audit_conform_dict_version     2.2
_journal_date_recd_electronic     2005-05-26
_journal_date_accepted     2005-06-14
_journal_name_full     'Acta Crystallographica, Section E'
_journal_year     2005
_journal_volume     61
_journal_issue      7
_journal_page_first     m1354
_journal_page_last     m1356
_journal_paper_category     EM
_publ_contact_author_name     'Zabukovec Logar, Natasa'
_publ_contact_author_address
;
National Institue of Chemistry
Hajdrihova 19
1000 Ljubljana
Slovenia
;
_publ_contact_author_email     natasa.zabukovec@ki.si
_publ_contact_author_fax     '+386 1 4760 300'
_publ_contact_author_phone     '+386 1 4760 371'
_publ_section_title
;
(C~4~H~12~N~2~)[Zn~2~(PO~4~)(HPO~4~)(H~2~PO~4~)], a layered zinc phosphate with
intercalated <i>N</i>-methylpropane-1,3-diaminium cations
;
loop_
    _publ_author_name
    _publ_author_address
    'Zabukovec Logar, Nata\<sa'
;
National Institute of Chemistry
Hajdrihova 19
1000 Ljubljana
Slovenia
;
    'Raji\'c, Nevenka'
;
Faculty of Technology and Metallurgy
University of Belgrade
Karnegijeva 4
11000 Beograd
Serbia and Montenegro
;
    'Stojakovi\'c, Djordje'
;
Faculty of Technology and Metallurgy
University of Belgrade
Karnegijeva 4
11000 Beograd
Serbia and Montenegro
;
    '\<Saji\'c, Sanja'
;
Faculty of Technology and Metallurgy
University of Belgrade
Karnegijeva 4
11000 Beograd
Serbia and Montenegro
;
    'Golobi\<c, Amalija'
;
Faculty of Chemistry and Chemical Technology
University of Ljubljana
A\<sker\<ceva 5
1000 Ljubljana
Slovenia
;
    'Kau\<ci\<c, Ven\<ceslav'
;
National Institute of Chemistry
Hajdrihova 19
1000 Ljubljana
Slovenia
;
data_I
_audit_creation_method     'WinGX routine CIF_UPDATE'
_chemical_formula_moiety     'C4 H14 N2 2+, H3 O12 P3 Zn2 2-'
_chemical_formula_sum     'C4 H17 N2 O12 P3 Zn2'
_chemical_formula_weight     508.85
_chemical_melting_point     'structure decomposes befor melting'
_symmetry_cell_setting     monoclinic
_symmetry_space_group_name_H-M     'P n'
_symmetry_space_group_name_Hall     'P -2yac'
loop_
    _symmetry_equiv_pos_as_xyz
    'x, y, z'
    'x+1/2, -y, z+1/2'
_cell_length_a     11.8920(2)
_cell_length_b     5.13180(10)
_cell_length_c     12.3063(2)
_cell_angle_alpha     90
_cell_angle_beta     98.1250(10)
_cell_angle_gamma     90
_cell_volume     743.48(2)
_cell_formula_units_Z     2
_cell_measurement_reflns_used     1860
_cell_measurement_theta_min     2.55
_cell_measurement_theta_max     27.48
_cell_measurement_temperature     295(2)
_exptl_crystal_description     prism
_exptl_crystal_colour     colourless
_exptl_crystal_size_max     0.2
_exptl_crystal_size_mid     0.2
_exptl_crystal_size_min     0.05
_exptl_crystal_density_diffrn     2.273
_exptl_crystal_density_method     'not measured'
_exptl_crystal_F_000     512
_exptl_absorpt_coefficient_mu     3.614
_exptl_absorpt_correction_type     'multi-scan'
_exptl_absorpt_process_details     '(DENZO-SMN; Otwinowski & Minor, 1997)'
_exptl_absorpt_correction_T_min     0.490
_exptl_absorpt_correction_T_max     0.835
_diffrn_ambient_temperature     293(2)
_diffrn_radiation_type     MoK\a
_diffrn_radiation_wavelength     0.71073
_diffrn_radiation_source     'fine-focus sealed tube'
_diffrn_radiation_monochromator     graphite
_diffrn_measurement_device_type     'Nonius KappaCCD area-detector'
_diffrn_measurement_method     '\f and \w'
_diffrn_reflns_number     3295
_diffrn_reflns_av_R_equivalents     0.0140
_diffrn_reflns_av_sigmaI/netI     0.0319
_diffrn_reflns_theta_min     2.57
_diffrn_reflns_theta_max     27.48
_diffrn_reflns_theta_full     27.48
_diffrn_measured_fraction_theta_max     0.995
_diffrn_measured_fraction_theta_full     0.995
_diffrn_reflns_limit_h_min     -15
_diffrn_reflns_limit_h_max     15
_diffrn_reflns_limit_k_min     -6
_diffrn_reflns_limit_k_max     6
_diffrn_reflns_limit_l_min     -15
_diffrn_reflns_limit_l_max     15
_diffrn_standards_number     0
_refine_special_details
;
 Refinement of F^2^ against ALL reflections.  The weighted R-factor wR and
 goodness of fit S are based on F^2^, conventional R-factors R are based
 on F, with F set to zero for negative F^2^. The threshold expression of
 F^2^ > 2sigma(F^2^) is used only for calculating R-factors(gt) etc. and is
 not relevant to the choice of reflections for refinement.  R-factors based
 on F^2^ are statistically about twice as large as those based on F, and R-
 factors based on ALL data will be even larger.
;
_reflns_number_total     3108
_reflns_number_gt     3029
_reflns_threshold_expression     I>2\s(I)
_refine_ls_structure_factor_coef     Fsqd
_refine_ls_matrix_type     full
_refine_ls_R_factor_all     0.0290
_refine_ls_R_factor_gt     0.0281
_refine_ls_wR_factor_gt     0.0859
_refine_ls_wR_factor_ref     0.0865
_refine_ls_goodness_of_fit_ref     1.187
_refine_ls_restrained_S_all     1.187
_refine_ls_number_reflns     3108
_refine_ls_number_parameters     214
_refine_ls_number_restraints     2
_refine_ls_hydrogen_treatment     constr
_refine_ls_weighting_scheme     calc
_refine_ls_weighting_details
     'calc w = 1/[\s^2^(Fo^2^)+(0.0502P)^2^+0.3227P] where P = (Fo^2^+2Fc^2^)/3'
_atom_sites_solution_hydrogens     geom
_atom_sites_solution_primary     direct
_atom_sites_solution_secondary     difmap
_refine_ls_shift/su_max     0.001
_refine_ls_shift/su_mean     0.000
_refine_diff_density_max     0.639
_refine_diff_density_min     -0.929
_refine_ls_extinction_method     none
_refine_ls_abs_structure_details
                                'Flack (1983), racemic twin, 1399 Friedel pairs'
_refine_ls_abs_structure_Flack     0.440(10)
loop_
    _atom_type_symbol
    _atom_type_description
    _atom_type_scat_dispersion_real
    _atom_type_scat_dispersion_imag
    _atom_type_scat_source
    C C 0.0033 0.0016 'International Tables Vol C Tables 4.2.6.8 and 6.1.1.4'
    H H 0 0 'International Tables Vol C Tables 4.2.6.8 and 6.1.1.4'
    O O 0.0106 0.006 'International Tables Vol C Tables 4.2.6.8 and 6.1.1.4'
    P P 0.1023 0.0942 'International Tables Vol C Tables 4.2.6.8 and 6.1.1.4'
    Zn Zn 0.2839 1.4301 'International Tables Vol C Tables 4.2.6.8 and 6.1.1.4'
    N N 0.0061 0.0033 'International Tables Vol C Tables 4.2.6.8 and 6.1.1.4'
_computing_data_collection     'COLLECT (Hooft, 2000)'
_computing_cell_refinement     'DENZO-SMN (Otwinowski & Minor, 1997)'
_computing_data_reduction     'DENZO-SMN '
_computing_structure_solution     'SHELXS97 (Sheldrick, 1997)'
_computing_structure_refinement     'SHELXL97 (Sheldrick, 1997)'
_computing_molecular_graphics
                  'ORTEP-3 for Windows (Farrugia, 1997) and ATOMS (Dowty, 2004)'
_computing_publication_material     'WinGX (Farrugia, 1999)'
loop_
    _atom_site_label
    _atom_site_fract_x
    _atom_site_fract_y
    _atom_site_fract_z
    _atom_site_U_iso_or_equiv
    _atom_site_adp_type
    _atom_site_calc_flag
    _atom_site_refinement_flags
    _atom_site_occupancy
    _atom_site_disorder_assembly
    _atom_site_disorder_group
    _atom_site_type_symbol
    Zn1 0.24869(3) 0.18524(7) 0.24710(3) 0.01519(13) Uani d . 1 . . Zn
    Zn2 0.09146(3) -0.20501(7) 0.44526(3) 0.01475(13) Uani d . 1 . . Zn
    P1 -0.08139(13) -0.43124(15) 0.59410(12) 0.01723(16) Uani d . 1 . . P
    P2 0.23758(10) 0.28419(19) 0.49751(10) 0.0139(2) Uani d . 1 . . P
    P3 0.09990(10) -0.30706(15) 0.19427(10) 0.0130(2) Uani d . 1 . . P
    O1 0.0437(3) -0.2051(5) 0.2891(3) 0.0232(8) Uani d . 1 . . O
    O2 0.1224(3) 0.1484(6) 0.5032(3) 0.0199(7) Uani d . 1 . . O
    O3 0.3871(3) 0.2732(7) 0.1877(3) 0.0257(7) Uani d . 1 . . O
    O4 -0.0549(3) -0.2757(7) 0.4959(3) 0.0243(7) Uani d . 1 . . O
    O5 0.2944(3) 0.1748(5) 0.4036(3) 0.0218(7) Uani d . 1 . . O
    O6 0.2140(3) -0.1673(5) 0.1910(3) 0.0197(7) Uani d . 1 . . O
    O7 0.0189(3) -0.2508(9) 0.0873(3) 0.0226(7) Uani d . 1 . . O
    O8 0.3149(3) 0.2200(7) 0.6077(3) 0.0215(7) Uani d . 1 . . O
    H8 0.3818 0.2251 0.5983 0.083(6) Uiso calc R 1 . . H
    O9 0.1197(3) -0.6007(5) 0.1994(3) 0.0239(7) Uani d . 1 . . O
    O10 0.2225(3) 0.5783(5) 0.4894(3) 0.0243(7) Uani d . 1 . . O
    O11 -0.1778(3) -0.6248(7) 0.5468(3) 0.0279(7) Uani d . 1 . . O
    H11 -0.2045 -0.6940 0.5975 0.083(6) Uiso calc R 1 . . H
    O12 0.0243(3) -0.5942(7) 0.6435(3) 0.0291(8) Uani d . 1 . . O
    H12 0.0455 -0.6844 0.5952 0.083(6) Uiso calc R 1 . . H
    N1 -0.0314(3) 0.2361(8) -0.0148(3) 0.0294(8) Uani d . 1 . . N
    H1A -0.0079 0.1001 0.0272 0.083(6) Uiso calc R 1 . . H
    H1B -0.1069 0.2423 -0.0244 0.083(6) Uiso calc R 1 . . H
    H1C -0.0036 0.3821 0.0175 0.083(6) Uiso calc R 1 . . H
    C1 0.0085(6) 0.2094(17) -0.1217(5) 0.058(2) Uani d . 1 . . C
    H1D -0.0199 0.3548 -0.1680 0.083(6) Uiso calc R 1 . . H
    H1E -0.0226 0.0507 -0.1567 0.083(6) Uiso calc R 1 . . H
    C2 0.1371(5) 0.2013(15) -0.1127(6) 0.067(2) Uani d . 1 . . C
    H2A 0.1633 0.3597 -0.1440 0.083(6) Uiso calc R 1 . . H
    H2B 0.1692 0.1962 -0.0357 0.083(6) Uiso calc R 1 . . H
    C3 0.1778(6) -0.0220(12) -0.1682(6) 0.0499(15) Uani d . 1 . . C
    H3A 0.1334 -0.0386 -0.2403 0.083(6) Uiso calc R 1 . . H
    H3B 0.1660 -0.1785 -0.1270 0.083(6) Uiso calc R 1 . . H
    C4 0.3505(5) -0.2516(11) -0.2158(5) 0.0369(12) Uani d . 1 . . C
    H4A 0.4070 -0.3139 -0.1582 0.083(6) Uiso calc R 1 . . H
    H4B 0.3848 -0.2221 -0.2808 0.083(6) Uiso calc R 1 . . H
    H4C 0.2913 -0.3790 -0.2308 0.083(6) Uiso calc R 1 . . H
    N2 0.3017(4) -0.0026(8) -0.1809(3) 0.0364(9) Uani d . 1 . . N
    H2C 0.3102 0.1214 -0.2308 0.083(6) Uiso calc R 1 . . H
    H2D 0.3411 0.0477 -0.1165 0.083(6) Uiso calc R 1 . . H
loop_
    _atom_site_aniso_label
    _atom_site_aniso_U_11
    _atom_site_aniso_U_22
    _atom_site_aniso_U_33
    _atom_site_aniso_U_12
    _atom_site_aniso_U_13
    _atom_site_aniso_U_23
    Zn1 0.0158(3) 0.0139(2) 0.0165(3) -0.00030(14) 0.00468(19) 0.00010(15)
    Zn2 0.0130(3) 0.0155(2) 0.0162(3) -0.00038(16) 0.00349(18) -0.00041(17)
    P1 0.0167(3) 0.0178(4) 0.0188(3) 0.0015(4) 0.0081(2) 0.0013(4)
    P2 0.0131(6) 0.0122(5) 0.0164(6) 0.0012(3) 0.0025(5) -0.0006(3)
    P3 0.0113(6) 0.0144(5) 0.0133(6) 0.0016(3) 0.0018(4) 0.0000(3)
    O1 0.019(2) 0.0321(18) 0.0190(18) 0.0050(11) 0.0051(14) -0.0030(11)
    O2 0.0166(16) 0.0160(11) 0.0284(19) -0.0033(12) 0.0074(14) -0.0034(11)
    O3 0.0180(18) 0.0325(17) 0.0288(19) 0.0015(12) 0.0115(14) 0.0074(14)
    O4 0.0215(19) 0.0259(16) 0.0277(19) -0.0001(12) 0.0115(14) 0.0096(13)
    O5 0.0204(19) 0.0310(17) 0.0144(16) 0.0088(11) 0.0043(13) -0.0019(10)
    O6 0.0167(17) 0.0129(12) 0.030(2) -0.0009(10) 0.0065(14) -0.0101(10)
    O7 0.0217(19) 0.0297(13) 0.0159(17) 0.0030(14) 0.0009(13) 0.0030(13)
    O8 0.0158(17) 0.0290(17) 0.0183(17) 0.0015(12) -0.0021(12) 0.0041(12)
    O9 0.0203(16) 0.0096(13) 0.041(2) 0.0002(10) 0.0020(14) -0.0002(11)
    O10 0.0196(17) 0.0131(14) 0.0397(19) -0.0008(10) 0.0017(14) 0.0025(11)
    O11 0.0287(19) 0.0292(15) 0.027(2) -0.0110(14) 0.0096(15) 0.0004(13)
    O12 0.0288(19) 0.0405(19) 0.0196(17) 0.0149(14) 0.0091(14) 0.0041(13)
    N1 0.024(2) 0.0335(18) 0.030(2) -0.0041(14) 0.0034(15) -0.0059(15)
    C1 0.028(3) 0.124(7) 0.024(3) -0.013(3) 0.008(2) -0.013(3)
    C2 0.029(3) 0.107(6) 0.067(4) -0.021(3) 0.014(3) -0.057(4)
    C3 0.036(3) 0.039(3) 0.068(4) -0.006(2) -0.014(2) 0.001(3)
    C4 0.047(3) 0.029(2) 0.035(3) -0.001(2) 0.007(2) 0.001(2)
    N2 0.036(2) 0.038(2) 0.036(2) -0.0057(16) 0.0084(15) -0.0062(17)
_geom_special_details
;
 All esds (except the esd in the dihedral angle between two l.s. planes)
 are estimated using the full covariance matrix.  The cell esds are taken
 into account individually in the estimation of esds in distances, angles
 and torsion angles; correlations between esds in cell parameters are only
 used when they are defined by crystal symmetry.  An approximate (isotropic)
 treatment of cell esds is used for estimating esds involving l.s. planes.
;
loop_
    _geom_bond_atom_site_label_1
    _geom_bond_atom_site_label_2
    _geom_bond_site_symmetry_2
    _geom_bond_distance
    _geom_bond_publ_flag
    Zn1 O9 1_565 1.911(3) y
    Zn1 O5 . 1.927(4) y
    Zn1 O3 . 1.946(3) y
    Zn1 O6 . 1.960(3) y
    Zn2 O1 . 1.926(4) y
    Zn2 O10 1_545 1.928(3) y
    Zn2 O4 . 1.963(3) y
    Zn2 O2 . 1.965(3) y
    P1 O3 2_455 1.499(4) y
    P1 O4 . 1.518(3) y
    P1 O12 . 1.560(4) y
    P1 O11 . 1.566(4) y
    P2 O10 . 1.522(3) y
    P2 O5 . 1.525(3) y
    P2 O2 . 1.547(3) y
    P2 O8 . 1.563(4) y
    P3 O1 . 1.517(4) y
    P3 O9 . 1.525(3) y
    P3 O6 . 1.540(4) y
    P3 O7 . 1.545(4) y
    O8 H8 . 0.8200 n
    O11 H11 . 0.8200 n
    O12 H12 . 0.8200 n
    N1 C1 . 1.465(7) n
    N1 H1A . 0.8900 n
    N1 H1B . 0.8900 n
    N1 H1C . 0.8900 n
    C1 C2 . 1.518(9) n
    C1 H1D . 0.9700 n
    C1 H1E . 0.9700 n
    C2 C3 . 1.452(9) n
    C2 H2A . 0.9700 n
    C2 H2B . 0.9700 n
    C3 N2 . 1.506(8) n
    C3 H3A . 0.9700 n
    C3 H3B . 0.9700 n
    C4 N2 . 1.492(7) n
    C4 H4A . 0.9600 n
    C4 H4B . 0.9600 n
    C4 H4C . 0.9600 n
    N2 H2C . 0.9000 n
    N2 H2D . 0.9000 n
loop_
    _geom_angle_atom_site_label_1
    _geom_angle_atom_site_label_2
    _geom_angle_atom_site_label_3
    _geom_angle_site_symmetry_1
    _geom_angle_site_symmetry_3
    _geom_angle
    _geom_angle_publ_flag
    O9 Zn1 O5 1_565 . 115.08(14) n
    O9 Zn1 O3 1_565 . 115.87(15) n
    O5 Zn1 O3 . . 104.36(16) n
    O9 Zn1 O6 1_565 . 107.62(14) n
    O5 Zn1 O6 . . 109.99(13) n
    O3 Zn1 O6 . . 103.25(15) n
    O1 Zn2 O10 . 1_545 113.17(15) n
    O1 Zn2 O4 . . 99.63(16) n
    O10 Zn2 O4 1_545 . 121.41(14) n
    O1 Zn2 O2 . . 112.11(13) n
    O10 Zn2 O2 1_545 . 109.12(14) n
    O4 Zn2 O2 . . 100.62(14) n
    O3 P1 O4 2_455 . 115.45(15) n
    O3 P1 O12 2_455 . 105.4(2) n
    O4 P1 O12 . . 110.2(2) n
    O3 P1 O11 2_455 . 112.3(2) n
    O4 P1 O11 . . 105.1(2) n
    O12 P1 O11 . . 108.18(16) n
    O10 P2 O5 . . 112.11(19) n
    O10 P2 O2 . . 110.6(2) n
    O5 P2 O2 . . 111.0(2) n
    O10 P2 O8 . . 108.4(2) n
    O5 P2 O8 . . 108.1(2) n
    O2 P2 O8 . . 106.4(2) n
    O1 P3 O9 . . 113.01(19) n
    O1 P3 O6 . . 110.16(19) n
    O9 P3 O6 . . 109.27(18) n
    O1 P3 O7 . . 107.6(2) n
    O9 P3 O7 . . 107.1(2) n
    O6 P3 O7 . . 109.6(2) n
    P3 O1 Zn2 . . 131.9(2) y
    P2 O2 Zn2 . . 121.39(19) y
    P1 O3 Zn1 2_554 . 136.9(3) y
    P1 O4 Zn2 . . 130.0(2) y
    P2 O5 Zn1 . . 130.9(2) y
    P3 O6 Zn1 . . 124.30(18) y
    P2 O8 H8 . . 109.5 y
    P3 O9 Zn1 . 1_545 133.9(2) y
    P2 O10 Zn2 . 1_565 132.3(2) y
    P1 O11 H11 . . 109.5 n
    P1 O12 H12 . . 109.5 n
    C1 N1 H1A . . 109.5 n
    C1 N1 H1B . . 109.5 n
    H1A N1 H1B . . 109.5 n
    C1 N1 H1C . . 109.5 n
    H1A N1 H1C . . 109.5 n
    H1B N1 H1C . . 109.5 n
    N1 C1 C2 . . 112.8(5) y
    N1 C1 H1D . . 109.0 n
    C2 C1 H1D . . 109.0 n
    N1 C1 H1E . . 109.0 n
    C2 C1 H1E . . 109.0 n
    H1D C1 H1E . . 107.8 n
    C3 C2 C1 . . 112.8(5) y
    C3 C2 H2A . . 109.0 n
    C1 C2 H2A . . 109.0 n
    C3 C2 H2B . . 109.0 n
    C1 C2 H2B . . 109.0 n
    H2A C2 H2B . . 107.8 n
    C2 C3 N2 . . 113.1(5) y
    C2 C3 H3A . . 109.0 n
    N2 C3 H3A . . 109.0 n
    C2 C3 H3B . . 109.0 n
    N2 C3 H3B . . 109.0 n
    H3A C3 H3B . . 107.8 n
    N2 C4 H4A . . 109.5 n
    N2 C4 H4B . . 109.5 n
    H4A C4 H4B . . 109.5 n
    N2 C4 H4C . . 109.5 n
    H4A C4 H4C . . 109.5 n
    H4B C4 H4C . . 109.5 n
    C4 N2 C3 . . 113.5(4) y
    C4 N2 H2C . . 108.9 n
    C3 N2 H2C . . 108.9 n
    C4 N2 H2D . . 108.9 n
    C3 N2 H2D . . 108.9 n
    H2C N2 H2D . . 107.7 n
loop_
    _geom_torsion_atom_site_label_1
    _geom_torsion_atom_site_label_2
    _geom_torsion_atom_site_label_3
    _geom_torsion_atom_site_label_4
    _geom_torsion_site_symmetry_1
    _geom_torsion_site_symmetry_2
    _geom_torsion_site_symmetry_3
    _geom_torsion_site_symmetry_4
    _geom_torsion
    _geom_torsion_publ_flag
    O9 P3 O1 Zn2 . . . . 61.8(3) ?
    O6 P3 O1 Zn2 . . . . -60.8(3) ?
    O7 P3 O1 Zn2 . . . . 179.8(3) ?
    O10 Zn2 O1 P3 1_545 . . . -11.3(3) ?
    O4 Zn2 O1 P3 . . . . -141.6(3) ?
    O2 Zn2 O1 P3 . . . . 112.7(2) ?
    O10 P2 O2 Zn2 . . . . 150.3(2) ?
    O5 P2 O2 Zn2 . . . . 25.2(3) ?
    O8 P2 O2 Zn2 . . . . -92.2(3) ?
    O1 Zn2 O2 P2 . . . . -82.5(3) ?
    O10 Zn2 O2 P2 1_545 . . . 43.7(3) ?
    O4 Zn2 O2 P2 . . . . 172.4(2) ?
    O9 Zn1 O3 P1 1_565 . . 2_554 -16.6(4) ?
    O5 Zn1 O3 P1 . . . 2_554 -144.2(3) ?
    O6 Zn1 O3 P1 . . . 2_554 100.8(4) ?
    O3 P1 O4 Zn2 2_455 . . . 106.5(3) ?
    O12 P1 O4 Zn2 . . . . -12.8(4) ?
    O11 P1 O4 Zn2 . . . . -129.1(3) ?
    O1 Zn2 O4 P1 . . . . 145.4(3) ?
    O10 Zn2 O4 P1 1_545 . . . 20.6(4) ?
    O2 Zn2 O4 P1 . . . . -99.7(3) ?
    O10 P2 O5 Zn1 . . . . -59.7(3) ?
    O2 P2 O5 Zn1 . . . . 64.6(3) ?
    O8 P2 O5 Zn1 . . . . -179.1(2) ?
    O9 Zn1 O5 P2 1_565 . . . 7.7(3) ?
    O3 Zn1 O5 P2 . . . . 135.8(3) ?
    O6 Zn1 O5 P2 . . . . -114.0(3) ?
    O1 P3 O6 Zn1 . . . . -27.2(3) ?
    O9 P3 O6 Zn1 . . . . -152.0(2) ?
    O7 P3 O6 Zn1 . . . . 91.0(3) ?
    O9 Zn1 O6 P3 1_565 . . . -43.9(3) ?
    O5 Zn1 O6 P3 . . . . 82.1(3) ?
    O3 Zn1 O6 P3 . . . . -167.0(2) ?
    O1 P3 O9 Zn1 . . . 1_545 -99.8(3) ?
    O6 P3 O9 Zn1 . . . 1_545 23.2(4) ?
    O7 P3 O9 Zn1 . . . 1_545 141.9(3) ?
    O5 P2 O10 Zn2 . . . 1_565 104.5(3) ?
    O2 P2 O10 Zn2 . . . 1_565 -19.9(4) ?
    O8 P2 O10 Zn2 . . . 1_565 -136.2(3) ?
    N1 C1 C2 C3 . . . . 127.5(7) ?
    C1 C2 C3 N2 . . . . 167.6(6) ?
    C2 C3 N2 C4 . . . . 167.8(6) ?
loop_
    _geom_hbond_atom_site_label_D
    _geom_hbond_atom_site_label_H
    _geom_hbond_atom_site_label_A
    _geom_hbond_site_symmetry_A
    _geom_hbond_distance_DH
    _geom_hbond_distance_HA
    _geom_hbond_distance_DA
    _geom_hbond_angle_DHA
    _geom_hbond_publ_flag
    O8 H8 O7 2_555 0.82 1.66 2.480(5) 176 y
    O11 H11 O6 2_445 0.82 1.76 2.567(5) 169 y
    O12 H12 O2 1_545 0.82 1.77 2.580(5) 167 y
    N1 H1A O7 1_555 0.89 1.96 2.823(6) 164 y
    N1 H1B O10 2_464 0.89 2.25 3.085(5) 155 y
    N2 H2D O4 2_554 0.90 2.08 2.938(5) 159 y
