# Supplementary material for: Origin of the structure-directing effect resulting in identical topological open-framework materials
Source: Sci Rep. 2015 Oct 8;5:14940. doi: 10.1038/srep14940 (PMC4597409; doi:10.1038/srep14940)
Supplement: Supplementary Data [file srep14940-s3.zip › CHA_diethylamine.cif]

 
data_yp-1 
 
_audit_creation_method            SHELXL-97 
_chemical_name_systematic 
; 
 ? 
; 
_chemical_name_common             ? 
_chemical_melting_point           ? 
_chemical_formula_moiety          ? 
_chemical_formula_sum 
 'C4 H12 Al3 F N O12.50 P3' 
_chemical_formula_weight          467.00 
 
loop_ 
 _atom_type_symbol 
 _atom_type_description 
 _atom_type_scat_dispersion_real 
 _atom_type_scat_dispersion_imag 
 _atom_type_scat_source 
 'C'  'C'   0.0033   0.0016 
 'International Tables Vol C Tables 4.2.6.8 and 6.1.1.4' 
 'H'  'H'   0.0000   0.0000 
 'International Tables Vol C Tables 4.2.6.8 and 6.1.1.4' 
 'N'  'N'   0.0061   0.0033 
 'International Tables Vol C Tables 4.2.6.8 and 6.1.1.4' 
 'O'  'O'   0.0106   0.0060 
 'International Tables Vol C Tables 4.2.6.8 and 6.1.1.4' 
 'F'  'F'   0.0171   0.0103 
 'International Tables Vol C Tables 4.2.6.8 and 6.1.1.4' 
 'Al'  'Al'   0.0645   0.0514 
 'International Tables Vol C Tables 4.2.6.8 and 6.1.1.4' 
 'P'  'P'   0.1023   0.0942 
 'International Tables Vol C Tables 4.2.6.8 and 6.1.1.4' 
 
_symmetry_cell_setting            triclinic 
_symmetry_space_group_name_H-M    P-1 
 
loop_ 
 _symmetry_equiv_pos_as_xyz 
 'x, y, z' 
 '-x, -y, -z' 
 
_cell_length_a                    9.199(4) 
_cell_length_b                    9.202(4) 
_cell_length_c                    9.295(4) 
_cell_angle_alpha                 87.525(8) 
_cell_angle_beta                  79.027(8) 
_cell_angle_gamma                 87.884(7) 
_cell_volume                      771.4(6) 
_cell_formula_units_Z             2 
_cell_measurement_temperature     293(2) 
_cell_measurement_reflns_used     ? 
_cell_measurement_theta_min       ? 
_cell_measurement_theta_max       ? 
 
_exptl_crystal_description        ? 
_exptl_crystal_colour             ? 
_exptl_crystal_size_max           ? 
_exptl_crystal_size_mid           ? 
_exptl_crystal_size_min           ? 
_exptl_crystal_density_meas       ? 
_exptl_crystal_density_diffrn     2.011 
_exptl_crystal_density_method     'not measured' 
_exptl_crystal_F_000              472 
_exptl_absorpt_coefficient_mu     0.635 
_exptl_absorpt_correction_type    ? 
_exptl_absorpt_correction_T_min   ? 
_exptl_absorpt_correction_T_max   ? 
_exptl_absorpt_process_details    ? 
 
_exptl_special_details 
; 
 ? 
; 
 
_diffrn_ambient_temperature       293(2) 
_diffrn_radiation_wavelength      0.71073 
_diffrn_radiation_type            MoK\a 
_diffrn_radiation_source          'fine-focus sealed tube' 
_diffrn_radiation_monochromator   graphite 
_diffrn_measurement_device_type   ? 
_diffrn_measurement_method        ? 
_diffrn_detector_area_resol_mean  ? 
_diffrn_standards_number          ? 
_diffrn_standards_interval_count  ? 
_diffrn_standards_interval_time   ? 
_diffrn_standards_decay_%         ? 
_diffrn_reflns_number             4615 
_diffrn_reflns_av_R_equivalents   0.0484 
_diffrn_reflns_av_sigmaI/netI     0.0425 
_diffrn_reflns_limit_h_min        -11 
_diffrn_reflns_limit_h_max        11 
_diffrn_reflns_limit_k_min        -11 
_diffrn_reflns_limit_k_max        11 
_diffrn_reflns_limit_l_min        -12 
_diffrn_reflns_limit_l_max        11 
_diffrn_reflns_theta_min          2.22 
_diffrn_reflns_theta_max          27.52 
_reflns_number_total              3256 
_reflns_number_gt                 2796 
_reflns_threshold_expression      >2sigma(I) 
 
_computing_data_collection        ? 
_computing_cell_refinement        ? 
_computing_data_reduction         ? 
_computing_structure_solution     'SHELXS-97 (Sheldrick, 1990)' 
_computing_structure_refinement   'SHELXL-97 (Sheldrick, 1997)' 
_computing_molecular_graphics     ? 
_computing_publication_material   ? 
 
_refine_special_details 
; 
 Refinement of F^2^ against ALL reflections.  The weighted R-factor wR and 
 goodness of fit S are based on F^2^, conventional R-factors R are based 
 on F, with F set to zero for negative F^2^. The threshold expression of 
 F^2^ > 2sigma(F^2^) is used only for calculating R-factors(gt) etc. and is 
 not relevant to the choice of reflections for refinement.  R-factors based 
 on F^2^ are statistically about twice as large as those based on F, and R- 
 factors based on ALL data will be even larger. 
; 
 
_refine_ls_structure_factor_coef  Fsqd  
_refine_ls_matrix_type            full 
_refine_ls_weighting_scheme       calc  
_refine_ls_weighting_details 
 'calc w=1/[\s^2^(Fo^2^)+(0.1113P)^2^+1.9624P] where P=(Fo^2^+2Fc^2^)/3' 
_atom_sites_solution_primary      direct 
_atom_sites_solution_secondary    difmap 
_atom_sites_solution_hydrogens    geom 
_refine_ls_hydrogen_treatment     mixed 
_refine_ls_extinction_method      none 
_refine_ls_extinction_coef        ? 
_refine_ls_number_reflns          3256 
_refine_ls_number_parameters      226 
_refine_ls_number_restraints      0 
_refine_ls_R_factor_all           0.0641 
_refine_ls_R_factor_gt            0.0537 
_refine_ls_wR_factor_ref          0.1853 
_refine_ls_wR_factor_gt           0.1595 
_refine_ls_goodness_of_fit_ref    1.116 
_refine_ls_restrained_S_all       1.116 
_refine_ls_shift/su_max           0.001 
_refine_ls_shift/su_mean          0.000 
 
loop_ 
 _atom_site_label 
 _atom_site_type_symbol 
 _atom_site_fract_x 
 _atom_site_fract_y 
 _atom_site_fract_z 
 _atom_site_U_iso_or_equiv 
 _atom_site_adp_type 
 _atom_site_occupancy 
 _atom_site_symmetry_multiplicity 
 _atom_site_calc_flag 
 _atom_site_refinement_flags 
 _atom_site_disorder_assembly 
 _atom_site_disorder_group 
Al1 Al 0.59955(13) -0.13321(13) 0.15989(12) 0.0115(3) Uani 1 1 d . . . 
Al2 Al 0.63710(13) -0.34313(12) 0.57354(12) 0.0109(3) Uani 1 1 d . . . 
Al3 Al 0.86667(12) 0.06166(12) 0.59145(12) 0.0113(3) Uani 1 1 d . . . 
P1 P 0.63407(11) -0.11533(10) 0.81854(10) 0.0109(3) Uani 1 1 d . . . 
P2 P 0.61545(11) 0.31552(10) 0.60649(10) 0.0109(3) Uani 1 1 d . . . 
P3 P 0.83195(11) -0.15247(11) 0.36005(10) 0.0114(3) Uani 1 1 d . . . 
F1 F 0.9961(2) -0.1056(2) 0.5819(2) 0.0140(5) Uani 1 1 d . . . 
O1 O 0.4839(3) -0.0389(3) 0.8183(4) 0.0212(7) Uani 1 1 d . . . 
O2 O 0.6488(3) 0.4740(3) 0.6209(3) 0.0187(6) Uani 1 1 d . . . 
O3 O 0.6415(4) -0.1680(3) 0.9748(3) 0.0194(6) Uani 1 1 d . . . 
O4 O 0.5146(3) 0.2658(3) 0.7486(3) 0.0208(6) Uani 1 1 d . . . 
O5 O 0.7658(3) -0.1330(3) 0.2195(3) 0.0185(6) Uani 1 1 d . . . 
O6 O 0.5328(3) 0.3046(3) 0.4786(3) 0.0207(7) Uani 1 1 d . . . 
O7 O 0.7837(3) -0.3021(3) 0.4312(3) 0.0172(6) Uani 1 1 d . . . 
O8 O 0.6415(3) -0.2513(3) 0.7300(3) 0.0161(6) Uani 1 1 d . . . 
O9 O 0.9991(3) -0.1492(3) 0.3126(3) 0.0138(6) Uani 1 1 d . . . 
O10 O 0.7582(3) -0.0143(3) 0.7629(3) 0.0175(6) Uani 1 1 d . . . 
O11 O 0.7677(3) -0.0350(3) 0.4665(3) 0.0158(6) Uani 1 1 d . . . 
O12 O 0.7580(3) 0.2284(3) 0.5765(3) 0.0178(6) Uani 1 1 d . . . 
N1 N 0.8233(14) 0.2521(11) 0.2064(13) 0.126(4) Uani 1 1 d . . . 
H1A H 0.8252 0.1830 0.2776 0.080 Uiso 1 1 calc . . . 
H1B H 0.7288 0.2651 0.1944 0.080 Uiso 1 1 calc . . . 
C1 C 0.889(4) 0.2155(17) 0.106(3) 0.30(2) Uani 1 1 d . . . 
H1C H 0.8952 0.1105 0.0993 0.080 Uiso 1 1 calc . . . 
H1D H 0.9872 0.2564 0.0837 0.080 Uiso 1 1 calc . . . 
C2 C 0.7491(19) 0.310(2) 0.0023(15) 0.146(7) Uani 1 1 d . . . 
H2A H 0.7790 0.2944 -0.1007 0.080 Uiso 1 1 calc . . . 
H2B H 0.7452 0.4129 0.0184 0.080 Uiso 1 1 calc . . . 
H2C H 0.6530 0.2711 0.0370 0.080 Uiso 1 1 calc . . . 
C3 C 0.880(4) 0.403(2) 0.2576(16) 0.229(15) Uani 1 1 d . . . 
H3A H 0.8345 0.4847 0.2117 0.080 Uiso 1 1 calc . . . 
H3B H 0.8504 0.4094 0.3631 0.080 Uiso 1 1 calc . . . 
C4 C 1.0193(13) 0.408(3) 0.222(4) 0.31(2) Uani 1 1 d . . . 
H4A H 1.0520 0.4954 0.2571 0.080 Uiso 1 1 calc . . . 
H4B H 1.0478 0.4081 0.1169 0.080 Uiso 1 1 calc . . . 
H4C H 1.0640 0.3250 0.2641 0.080 Uiso 1 1 calc . . . 
O1W O 0.975(2) -0.015(3) -0.0327(19) 0.141(8) Uani 0.50 1 d P . . 
 
loop_ 
 _atom_site_aniso_label 
 _atom_site_aniso_U_11 
 _atom_site_aniso_U_22 
 _atom_site_aniso_U_33 
 _atom_site_aniso_U_23 
 _atom_site_aniso_U_13 
 _atom_site_aniso_U_12 
Al1 0.0106(6) 0.0139(6) 0.0104(5) 0.0006(4) -0.0030(4) -0.0011(4) 
Al2 0.0125(6) 0.0093(5) 0.0115(6) -0.0001(4) -0.0036(4) -0.0019(4) 
Al3 0.0107(6) 0.0109(6) 0.0126(6) -0.0001(4) -0.0031(4) 0.0001(4) 
P1 0.0124(5) 0.0102(5) 0.0103(5) -0.0006(3) -0.0027(4) -0.0009(3) 
P2 0.0112(5) 0.0089(5) 0.0131(5) 0.0006(4) -0.0036(4) -0.0003(3) 
P3 0.0108(5) 0.0130(5) 0.0108(5) -0.0004(4) -0.0028(4) -0.0011(3) 
F1 0.0141(11) 0.0134(11) 0.0143(11) 0.0019(8) -0.0030(9) 0.0008(8) 
O1 0.0181(15) 0.0155(14) 0.0298(16) -0.0031(12) -0.0041(12) 0.0037(11) 
O2 0.0225(15) 0.0090(13) 0.0237(15) 0.0002(11) -0.0023(12) -0.0024(11) 
O3 0.0302(17) 0.0191(15) 0.0105(13) 0.0005(11) -0.0072(12) -0.0033(12) 
O4 0.0208(15) 0.0211(15) 0.0183(15) 0.0029(12) 0.0013(12) -0.0036(12) 
O5 0.0149(14) 0.0275(16) 0.0148(14) 0.0012(12) -0.0069(11) -0.0009(11) 
O6 0.0167(15) 0.0292(17) 0.0186(15) -0.0009(12) -0.0100(12) 0.0013(12) 
O7 0.0176(14) 0.0141(14) 0.0184(14) -0.0008(11) 0.0007(11) -0.0039(11) 
O8 0.0236(15) 0.0115(13) 0.0143(13) -0.0035(10) -0.0060(11) -0.0005(11) 
O9 0.0088(13) 0.0175(14) 0.0151(13) -0.0018(11) -0.0017(10) -0.0021(10) 
O10 0.0223(15) 0.0164(14) 0.0132(13) 0.0000(11) -0.0011(11) -0.0051(11) 
O11 0.0145(14) 0.0167(14) 0.0168(14) -0.0047(11) -0.0041(11) 0.0004(11) 
O12 0.0156(14) 0.0129(13) 0.0254(15) -0.0021(11) -0.0058(12) 0.0042(11) 
N1 0.152(10) 0.067(6) 0.125(9) 0.015(6) 0.055(7) -0.013(6) 
C1 0.44(5) 0.063(9) 0.28(3) 0.023(13) 0.23(3) 0.005(16) 
C2 0.166(14) 0.187(16) 0.105(9) 0.056(10) -0.066(9) -0.117(13) 
C3 0.40(4) 0.180(19) 0.073(8) 0.016(10) 0.009(14) 0.17(2) 
C4 0.036(6) 0.27(2) 0.59(5) 0.33(3) -0.044(13) -0.017(9) 
O1W 0.092(13) 0.26(2) 0.082(13) 0.010(14) -0.039(9) -0.052(14) 
 
_geom_special_details 
; 
 All esds (except the esd in the dihedral angle between two l.s. planes) 
 are estimated using the full covariance matrix.  The cell esds are taken 
 into account individually in the estimation of esds in distances, angles 
 and torsion angles; correlations between esds in cell parameters are only 
 used when they are defined by crystal symmetry.  An approximate (isotropic) 
 treatment of cell esds is used for estimating esds involving l.s. planes. 
; 
 
loop_ 
 _geom_bond_atom_site_label_1 
 _geom_bond_atom_site_label_2 
 _geom_bond_distance 
 _geom_bond_site_symmetry_2 
 _geom_bond_publ_flag 
Al1 O5 1.723(3) . ? 
Al1 O4 1.726(3) 2_656 ? 
Al1 O3 1.731(3) 1_554 ? 
Al1 O1 1.737(3) 2_656 ? 
Al2 O8 1.720(3) . ? 
Al2 O2 1.725(3) 1_545 ? 
Al2 O7 1.740(3) . ? 
Al2 O6 1.742(3) 2_656 ? 
Al3 O12 1.815(3) . ? 
Al3 O10 1.837(3) . ? 
Al3 O11 1.876(3) . ? 
Al3 O9 1.877(3) 2_756 ? 
Al3 F1 1.887(3) 2_756 ? 
Al3 F1 1.906(3) . ? 
Al3 Al3 2.927(2) 2_756 ? 
P1 O10 1.499(3) . ? 
P1 O8 1.520(3) . ? 
P1 O3 1.525(3) . ? 
P1 O1 1.527(3) . ? 
P2 O12 1.497(3) . ? 
P2 O2 1.518(3) . ? 
P2 O4 1.526(3) . ? 
P2 O6 1.537(3) . ? 
P3 O9 1.518(3) . ? 
P3 O11 1.523(3) . ? 
P3 O5 1.544(3) . ? 
P3 O7 1.544(3) . ? 
F1 Al3 1.887(3) 2_756 ? 
O1 Al1 1.737(3) 2_656 ? 
O2 Al2 1.725(3) 1_565 ? 
O3 Al1 1.731(3) 1_556 ? 
O4 Al1 1.726(3) 2_656 ? 
O6 Al2 1.742(3) 2_656 ? 
O9 Al3 1.877(3) 2_756 ? 
N1 C1 1.069(19) . ? 
N1 C3 1.62(3) . ? 
N1 H1A 0.9000 . ? 
N1 H1B 0.9000 . ? 
C1 C2 1.92(4) . ? 
C1 H1C 0.9700 . ? 
C1 H1D 0.9700 . ? 
C2 H2A 0.9600 . ? 
C2 H2B 0.9600 . ? 
C2 H2C 0.9600 . ? 
C3 C4 1.26(3) . ? 
C3 H3A 0.9700 . ? 
C3 H3B 0.9700 . ? 
C4 H4A 0.9600 . ? 
C4 H4B 0.9600 . ? 
C4 H4C 0.9600 . ? 
O1W O1W 0.88(3) 2_755 ? 
 
loop_ 
 _geom_angle_atom_site_label_1 
 _geom_angle_atom_site_label_2 
 _geom_angle_atom_site_label_3 
 _geom_angle 
 _geom_angle_site_symmetry_1 
 _geom_angle_site_symmetry_3 
 _geom_angle_publ_flag 
O5 Al1 O4 111.69(16) . 2_656 ? 
O5 Al1 O3 106.55(15) . 1_554 ? 
O4 Al1 O3 109.49(16) 2_656 1_554 ? 
O5 Al1 O1 108.56(16) . 2_656 ? 
O4 Al1 O1 111.48(16) 2_656 2_656 ? 
O3 Al1 O1 108.91(16) 1_554 2_656 ? 
O8 Al2 O2 106.27(15) . 1_545 ? 
O8 Al2 O7 112.99(15) . . ? 
O2 Al2 O7 108.77(15) 1_545 . ? 
O8 Al2 O6 108.43(15) . 2_656 ? 
O2 Al2 O6 109.02(16) 1_545 2_656 ? 
O7 Al2 O6 111.18(16) . 2_656 ? 
O12 Al3 O10 98.50(15) . . ? 
O12 Al3 O11 92.33(14) . . ? 
O10 Al3 O11 95.78(14) . . ? 
O12 Al3 O9 93.89(14) . 2_756 ? 
O10 Al3 O9 93.36(13) . 2_756 ? 
O11 Al3 O9 168.07(14) . 2_756 ? 
O12 Al3 F1 93.31(13) . 2_756 ? 
O10 Al3 F1 168.18(13) . 2_756 ? 
O11 Al3 F1 84.34(13) . 2_756 ? 
O9 Al3 F1 85.15(12) 2_756 2_756 ? 
O12 Al3 F1 172.24(14) . . ? 
O10 Al3 F1 89.24(13) . . ? 
O11 Al3 F1 86.25(12) . . ? 
O9 Al3 F1 86.22(12) 2_756 . ? 
F1 Al3 F1 78.97(11) 2_756 . ? 
O12 Al3 Al3 133.02(12) . 2_756 ? 
O10 Al3 Al3 128.49(12) . 2_756 ? 
O11 Al3 Al3 83.90(11) . 2_756 ? 
O9 Al3 Al3 84.41(10) 2_756 2_756 ? 
F1 Al3 Al3 39.72(7) 2_756 2_756 ? 
F1 Al3 Al3 39.25(7) . 2_756 ? 
O10 P1 O8 113.32(17) . . ? 
O10 P1 O3 109.52(17) . . ? 
O8 P1 O3 106.08(17) . . ? 
O10 P1 O1 110.99(18) . . ? 
O8 P1 O1 107.95(17) . . ? 
O3 P1 O1 108.77(19) . . ? 
O12 P2 O2 109.20(17) . . ? 
O12 P2 O4 112.46(17) . . ? 
O2 P2 O4 107.49(17) . . ? 
O12 P2 O6 109.86(17) . . ? 
O2 P2 O6 108.66(18) . . ? 
O4 P2 O6 109.07(18) . . ? 
O9 P3 O11 113.76(16) . . ? 
O9 P3 O5 106.90(16) . . ? 
O11 P3 O5 109.58(17) . . ? 
O9 P3 O7 110.93(16) . . ? 
O11 P3 O7 108.47(17) . . ? 
O5 P3 O7 106.98(17) . . ? 
Al3 F1 Al3 101.03(11) 2_756 . ? 
P1 O1 Al1 139.8(2) . 2_656 ? 
P2 O2 Al2 152.7(2) . 1_565 ? 
P1 O3 Al1 147.5(2) . 1_556 ? 
P2 O4 Al1 147.3(2) . 2_656 ? 
P3 O5 Al1 141.6(2) . . ? 
P2 O6 Al2 142.8(2) . 2_656 ? 
P3 O7 Al2 129.21(19) . . ? 
P1 O8 Al2 153.8(2) . . ? 
P3 O9 Al3 127.15(17) . 2_756 ? 
P1 O10 Al3 141.41(19) . . ? 
P3 O11 Al3 127.08(18) . . ? 
P2 O12 Al3 151.8(2) . . ? 
C1 N1 C3 112.6(19) . . ? 
C1 N1 H1A 109.1 . . ? 
C3 N1 H1A 109.1 . . ? 
C1 N1 H1B 109.1 . . ? 
C3 N1 H1B 109.1 . . ? 
H1A N1 H1B 107.8 . . ? 
N1 C1 C2 89(2) . . ? 
N1 C1 H1C 113.9 . . ? 
C2 C1 H1C 113.9 . . ? 
N1 C1 H1D 113.9 . . ? 
C2 C1 H1D 113.9 . . ? 
H1C C1 H1D 111.1 . . ? 
C1 C2 H2A 109.5 . . ? 
C1 C2 H2B 109.5 . . ? 
H2A C2 H2B 109.5 . . ? 
C1 C2 H2C 109.5 . . ? 
H2A C2 H2C 109.5 . . ? 
H2B C2 H2C 109.5 . . ? 
C4 C3 N1 110(2) . . ? 
C4 C3 H3A 109.6 . . ? 
N1 C3 H3A 109.6 . . ? 
C4 C3 H3B 109.6 . . ? 
N1 C3 H3B 109.6 . . ? 
H3A C3 H3B 108.1 . . ? 
C3 C4 H4A 109.5 . . ? 
C3 C4 H4B 109.5 . . ? 
H4A C4 H4B 109.5 . . ? 
C3 C4 H4C 109.5 . . ? 
H4A C4 H4C 109.5 . . ? 
H4B C4 H4C 109.5 . . ? 
 
_diffrn_measured_fraction_theta_max    0.916 
_diffrn_reflns_theta_full              27.52 
_diffrn_measured_fraction_theta_full   0.916 
_refine_diff_density_max    1.618 
_refine_diff_density_min   -1.275 
_refine_diff_density_rms    0.227 
