# Supplementary material for: Origin of the structure-directing effect resulting in identical topological open-framework materials
Source: Sci Rep. 2015 Oct 8;5:14940. doi: 10.1038/srep14940 (PMC4597409; doi:10.1038/srep14940)
Supplement: Supplementary Data [file srep14940-s3.zip › CHA_isopropylamine.cif]

 
data_ywfp-1 
 
_audit_creation_method            SHELXL-97 
_chemical_name_systematic 
; 
 ? 
; 
_chemical_name_common             ? 
_chemical_melting_point           ? 
_chemical_formula_moiety          ? 
_chemical_formula_sum 
 'C3 H12 Al3 F N O13 P3' 
_chemical_formula_weight          462.99 
 
loop_ 
 _atom_type_symbol 
 _atom_type_description 
 _atom_type_scat_dispersion_real 
 _atom_type_scat_dispersion_imag 
 _atom_type_scat_source 
 'C'  'C'   0.0033   0.0016 
 'International Tables Vol C Tables 4.2.6.8 and 6.1.1.4' 
 'H'  'H'   0.0000   0.0000 
 'International Tables Vol C Tables 4.2.6.8 and 6.1.1.4' 
 'N'  'N'   0.0061   0.0033 
 'International Tables Vol C Tables 4.2.6.8 and 6.1.1.4' 
 'O'  'O'   0.0106   0.0060 
 'International Tables Vol C Tables 4.2.6.8 and 6.1.1.4' 
 'F'  'F'   0.0171   0.0103 
 'International Tables Vol C Tables 4.2.6.8 and 6.1.1.4' 
 'Al'  'Al'   0.0645   0.0514 
 'International Tables Vol C Tables 4.2.6.8 and 6.1.1.4' 
 'P'  'P'   0.1023   0.0942 
 'International Tables Vol C Tables 4.2.6.8 and 6.1.1.4' 
 
_symmetry_cell_setting            P-1
_symmetry_space_group_name_H-M    triclinic
 
loop_ 
 _symmetry_equiv_pos_as_xyz 
 'x, y, z' 
 '-x, -y, -z' 
 
_cell_length_a                    9.1231(14) 
_cell_length_b                    9.2411(14) 
_cell_length_c                    9.3426(15) 
_cell_angle_alpha                 86.769(4) 
_cell_angle_beta                  79.946(4) 
_cell_angle_gamma                 87.846(4) 
_cell_volume                      774.0(2) 
_cell_formula_units_Z             2 
_cell_measurement_temperature     293(2) 
_cell_measurement_reflns_used     ?
_cell_measurement_theta_min       ? 
_cell_measurement_theta_max       ?
 
_exptl_crystal_description        ? 
_exptl_crystal_colour             ? 
_exptl_crystal_size_max           0.08 
_exptl_crystal_size_mid           0.08 
_exptl_crystal_size_min           0.08 
_exptl_crystal_density_meas       ? 
_exptl_crystal_density_diffrn     1.987 
_exptl_crystal_density_method     'not measured' 
_exptl_crystal_F_000              468 
_exptl_absorpt_coefficient_mu     0.634 
_exptl_absorpt_correction_type    empirical 
_exptl_absorpt_correction_T_min   0.228 
_exptl_absorpt_correction_T_max   0.326 
_exptl_absorpt_process_details    ? 
 
_exptl_special_details 
; 
 ? 
; 
 
_diffrn_ambient_temperature       293(2) 
_diffrn_radiation_wavelength      0.71073 
_diffrn_radiation_type            MoK\a 
_diffrn_radiation_source          'fine-focus sealed tube' 
_diffrn_radiation_monochromator   graphite 
_diffrn_measurement_device_type   ? 
_diffrn_measurement_method        ? 
_diffrn_detector_area_resol_mean  ? 
_diffrn_standards_number          ? 
_diffrn_standards_interval_count  ? 
_diffrn_standards_interval_time   ? 
_diffrn_standards_decay_%         ? 
_diffrn_reflns_number             3826 
_diffrn_reflns_av_R_equivalents   0.1002 
_diffrn_reflns_av_sigmaI/netI     0.1243 
_diffrn_reflns_limit_h_min        -10 
_diffrn_reflns_limit_h_max        10 
_diffrn_reflns_limit_k_min        -10 
_diffrn_reflns_limit_k_max        8 
_diffrn_reflns_limit_l_min        -10 
_diffrn_reflns_limit_l_max        10 
_diffrn_reflns_theta_min          2.21 
_diffrn_reflns_theta_max          23.23 
_reflns_number_total              2207 
_reflns_number_gt                 1455 
_reflns_threshold_expression      >2sigma(I) 
 
_computing_data_collection        ? 
_computing_cell_refinement        ? 
_computing_data_reduction         ? 
_computing_structure_solution     'SHELXS-97 (Sheldrick, 1990)' 
_computing_structure_refinement   'SHELXL-97 (Sheldrick, 1997)' 
_computing_molecular_graphics     ? 
_computing_publication_material   ? 
 
_refine_special_details 
; 
 Refinement of F^2^ against ALL reflections.  The weighted R-factor wR and 
 goodness of fit S are based on F^2^, conventional R-factors R are based 
 on F, with F set to zero for negative F^2^. The threshold expression of 
 F^2^ > 2sigma(F^2^) is used only for calculating R-factors(gt) etc. and is 
 not relevant to the choice of reflections for refinement.  R-factors based 
 on F^2^ are statistically about twice as large as those based on F, and R- 
 factors based on ALL data will be even larger. 
; 
 
_refine_ls_structure_factor_coef  Fsqd  
_refine_ls_matrix_type            full 
_refine_ls_weighting_scheme       calc  
_refine_ls_weighting_details 
 'calc w=1/[\s^2^(Fo^2^)+(0.0660P)^2^+0.0000P] where P=(Fo^2^+2Fc^2^)/3' 
_atom_sites_solution_primary      direct 
_atom_sites_solution_secondary    difmap 
_atom_sites_solution_hydrogens    geom 
_refine_ls_hydrogen_treatment     mixed 
_refine_ls_extinction_method      none 
_refine_ls_extinction_coef        ? 
_refine_ls_number_reflns          2207 
_refine_ls_number_parameters      217 
_refine_ls_number_restraints      0 
_refine_ls_R_factor_all           0.0933 
_refine_ls_R_factor_gt            0.0560 
_refine_ls_wR_factor_ref          0.1453 
_refine_ls_wR_factor_gt           0.1298 
_refine_ls_goodness_of_fit_ref    0.960 
_refine_ls_restrained_S_all       0.960 
_refine_ls_shift/su_max           0.004 
_refine_ls_shift/su_mean          0.000 
 
loop_ 
 _atom_site_label 
 _atom_site_type_symbol 
 _atom_site_fract_x 
 _atom_site_fract_y 
 _atom_site_fract_z 
 _atom_site_U_iso_or_equiv 
 _atom_site_adp_type 
 _atom_site_occupancy 
 _atom_site_symmetry_multiplicity 
 _atom_site_calc_flag 
 _atom_site_refinement_flags 
 _atom_site_disorder_assembly 
 _atom_site_disorder_group 
Al1 Al 0.3574(2) 0.3472(2) 0.9242(2) 0.0141(5) Uani 1 1 d . . . 
Al2 Al 0.1334(2) -0.0578(2) 0.9095(2) 0.0140(5) Uani 1 1 d . . . 
Al3 Al 0.5989(2) -0.1335(2) 0.6575(2) 0.0162(5) Uani 1 1 d . . . 
P1 P 0.36798(19) 0.11816(19) 0.68108(19) 0.0139(4) Uani 1 1 d . . . 
P2 P 0.38414(19) -0.31421(19) 0.89036(19) 0.0141(5) Uani 1 1 d . . . 
P3 P -0.16703(19) -0.1559(2) 0.86237(18) 0.0144(5) Uani 1 1 d . . . 
O1 O 0.3639(5) 0.2535(5) 0.7679(5) 0.0196(11) Uani 1 1 d . . . 
O2 O 0.2441(5) 0.0167(5) 0.7404(5) 0.0191(11) Uani 1 1 d . . . 
O3 O 0.3560(5) 0.1694(5) 0.5255(4) 0.0178(11) Uani 1 1 d . . . 
O4 O 0.5197(5) 0.0403(5) 0.6806(5) 0.0232(12) Uani 1 1 d . . . 
O5 O 0.3454(5) -0.4713(5) 0.8750(5) 0.0208(12) Uani 1 1 d . . . 
O6 O 0.4766(5) -0.3103(5) 1.0115(5) 0.0260(13) Uani 1 1 d . . . 
O7 O 0.4774(5) -0.2615(5) 0.7462(5) 0.0223(12) Uani 1 1 d . . . 
O8 O 0.2442(5) -0.2245(5) 0.9297(5) 0.0183(11) Uani 1 1 d . . . 
O9 O -0.2086(5) -0.3048(5) 0.9404(5) 0.0207(12) Uani 1 1 d . . . 
O10 O -0.2367(5) -0.1418(5) 0.7248(5) 0.0218(12) Uani 1 1 d . . . 
O11 O -0.2338(5) -0.0389(5) 0.9652(5) 0.0176(11) Uani 1 1 d . . . 
O12 O 0.0008(5) -0.1480(5) 0.8134(5) 0.0166(11) Uani 1 1 d . . . 
OW1 O 0.0848(18) 0.8778(16) 0.5133(12) 0.211(7) Uani 1 1 d . . . 
F1 F -0.0021(4) -0.1056(4) 1.0820(4) 0.0171(9) Uani 1 1 d . . . 
C1 C 0.042(2) 0.5740(19) 0.292(3) 0.226(12) Uani 1 1 d . . . 
H1A H 0.0144 0.6053 0.2001 0.080 Uiso 1 1 calc . . . 
H1B H -0.0192 0.6245 0.3684 0.080 Uiso 1 1 calc . . . 
H1C H 0.0281 0.4716 0.3083 0.080 Uiso 1 1 calc . . . 
C2 C 0.2016(18) 0.6060(14) 0.2891(16) 0.112(5) Uani 1 1 d . . . 
H2 H 0.2605 0.5587 0.2057 0.080 Uiso 1 1 calc . . . 
C3 C 0.2729(17) 0.5645(18) 0.4211(19) 0.151(8) Uani 1 1 d . . . 
H3A H 0.3757 0.5905 0.4015 0.080 Uiso 1 1 calc . . . 
H3B H 0.2664 0.4619 0.4423 0.080 Uiso 1 1 calc . . . 
H3C H 0.2219 0.6150 0.5032 0.080 Uiso 1 1 calc . . . 
N1 N 0.2177(9) 0.7662(9) 0.2615(8) 0.054(2) Uani 1 1 d . . . 
H1D H 0.3128 0.7882 0.2560 0.080 Uiso 1 1 calc . . . 
H1E H 0.1622 0.8121 0.3340 0.080 Uiso 1 1 calc . . . 
H1F H 0.1878 0.7935 0.1781 0.080 Uiso 1 1 calc . . . 
 
loop_ 
 _atom_site_aniso_label 
 _atom_site_aniso_U_11 
 _atom_site_aniso_U_22 
 _atom_site_aniso_U_33 
 _atom_site_aniso_U_23 
 _atom_site_aniso_U_13 
 _atom_site_aniso_U_12 
Al1 0.0144(11) 0.0104(12) 0.0168(12) 0.0007(9) -0.0010(9) -0.0009(9) 
Al2 0.0110(11) 0.0120(12) 0.0178(11) 0.0011(9) 0.0006(9) -0.0002(9) 
Al3 0.0145(11) 0.0162(13) 0.0170(12) 0.0023(9) -0.0015(9) -0.0011(9) 
P1 0.0146(10) 0.0117(10) 0.0141(10) 0.0009(7) 0.0003(8) -0.0002(8) 
P2 0.0118(10) 0.0117(10) 0.0173(10) 0.0014(8) 0.0004(8) 0.0003(8) 
P3 0.0117(10) 0.0155(11) 0.0154(10) 0.0009(8) -0.0009(8) -0.0017(8) 
O1 0.025(3) 0.016(3) 0.017(3) -0.001(2) 0.000(2) -0.001(2) 
O2 0.015(3) 0.018(3) 0.022(3) 0.002(2) 0.001(2) -0.008(2) 
O3 0.024(3) 0.016(3) 0.013(3) 0.005(2) -0.004(2) -0.004(2) 
O4 0.018(3) 0.016(3) 0.034(3) -0.001(2) -0.001(2) 0.004(2) 
O5 0.019(3) 0.011(3) 0.031(3) -0.001(2) 0.002(2) -0.002(2) 
O6 0.022(3) 0.032(3) 0.023(3) -0.002(2) -0.004(2) 0.005(2) 
O7 0.022(3) 0.022(3) 0.020(3) 0.004(2) 0.006(2) -0.005(2) 
O8 0.017(3) 0.015(3) 0.023(3) 0.001(2) -0.003(2) 0.004(2) 
O9 0.022(3) 0.013(3) 0.024(3) -0.001(2) 0.005(2) -0.003(2) 
O10 0.017(3) 0.029(3) 0.019(3) -0.002(2) -0.004(2) 0.004(2) 
O11 0.018(3) 0.014(3) 0.020(3) -0.003(2) 0.000(2) -0.002(2) 
O12 0.009(2) 0.016(3) 0.024(3) 0.000(2) -0.001(2) 0.002(2) 
OW1 0.284(18) 0.219(16) 0.094(8) -0.029(9) 0.081(9) -0.022(12) 
F1 0.012(2) 0.016(2) 0.021(2) 0.0016(16) 0.0019(17) 0.0026(17) 
C1 0.112(15) 0.089(14) 0.44(4) 0.026(17) 0.069(18) -0.056(11) 
C2 0.137(14) 0.046(8) 0.121(12) 0.013(8) 0.063(10) 0.002(8) 
C3 0.099(12) 0.137(15) 0.186(16) 0.128(14) 0.011(11) 0.020(10) 
N1 0.052(5) 0.054(6) 0.052(5) 0.002(4) -0.001(4) -0.002(4) 
 
_geom_special_details 
; 
 All esds (except the esd in the dihedral angle between two l.s. planes) 
 are estimated using the full covariance matrix.  The cell esds are taken 
 into account individually in the estimation of esds in distances, angles 
 and torsion angles; correlations between esds in cell parameters are only 
 used when they are defined by crystal symmetry.  An approximate (isotropic) 
 treatment of cell esds is used for estimating esds involving l.s. planes. 
; 
 
loop_ 
 _geom_bond_atom_site_label_1 
 _geom_bond_atom_site_label_2 
 _geom_bond_distance 
 _geom_bond_site_symmetry_2 
 _geom_bond_publ_flag 
Al1 O5 1.719(5) 1_565 ? 
Al1 O9 1.727(5) 2_557 ? 
Al1 O1 1.730(5) . ? 
Al1 O6 1.739(5) 2_657 ? 
Al2 O8 1.829(5) . ? 
Al2 O2 1.834(5) . ? 
Al2 O12 1.873(5) . ? 
Al2 O11 1.887(5) 2_557 ? 
Al2 F1 1.889(4) 2_557 ? 
Al2 F1 1.894(4) . ? 
Al2 Al2 2.916(4) 2_557 ? 
Al3 O10 1.722(5) 1_655 ? 
Al3 O7 1.727(5) . ? 
Al3 O3 1.735(5) 2_656 ? 
Al3 O4 1.745(5) . ? 
P1 O2 1.505(5) . ? 
P1 O1 1.524(5) . ? 
P1 O3 1.524(4) . ? 
P1 O4 1.536(5) . ? 
P2 O8 1.498(5) . ? 
P2 O5 1.527(5) . ? 
P2 O7 1.528(5) . ? 
P2 O6 1.528(5) . ? 
P3 O12 1.523(5) . ? 
P3 O11 1.525(5) . ? 
P3 O10 1.528(4) . ? 
P3 O9 1.549(5) . ? 
O3 Al3 1.735(5) 2_656 ? 
O5 Al1 1.719(5) 1_545 ? 
O6 Al1 1.739(5) 2_657 ? 
O9 Al1 1.727(5) 2_557 ? 
O10 Al3 1.722(5) 1_455 ? 
O11 Al2 1.887(5) 2_557 ? 
F1 Al2 1.889(4) 2_557 ? 
C1 C2 1.49(2) . ? 
C1 H1A 0.9600 . ? 
C1 H1B 0.9600 . ? 
C1 H1C 0.9600 . ? 
C2 N1 1.497(14) . ? 
C2 C3 1.52(2) . ? 
C2 H2 0.9800 . ? 
C3 H3A 0.9600 . ? 
C3 H3B 0.9600 . ? 
C3 H3C 0.9600 . ? 
N1 H1D 0.8900 . ? 
N1 H1E 0.8900 . ? 
N1 H1F 0.8900 . ? 
 
loop_ 
 _geom_angle_atom_site_label_1 
 _geom_angle_atom_site_label_2 
 _geom_angle_atom_site_label_3 
 _geom_angle 
 _geom_angle_site_symmetry_1 
 _geom_angle_site_symmetry_3 
 _geom_angle_publ_flag 
O5 Al1 O9 108.9(2) 1_565 2_557 ? 
O5 Al1 O1 107.1(2) 1_565 . ? 
O9 Al1 O1 114.0(2) 2_557 . ? 
O5 Al1 O6 109.2(2) 1_565 2_657 ? 
O9 Al1 O6 109.7(2) 2_557 2_657 ? 
O1 Al1 O6 107.9(2) . 2_657 ? 
O8 Al2 O2 98.1(2) . . ? 
O8 Al2 O12 93.4(2) . . ? 
O2 Al2 O12 93.8(2) . . ? 
O8 Al2 O11 91.7(2) . 2_557 ? 
O2 Al2 O11 95.5(2) . 2_557 ? 
O12 Al2 O11 168.7(2) . 2_557 ? 
O8 Al2 F1 170.9(2) . 2_557 ? 
O2 Al2 F1 90.95(19) . 2_557 ? 
O12 Al2 F1 87.08(19) . 2_557 ? 
O11 Al2 F1 86.32(19) 2_557 2_557 ? 
O8 Al2 F1 91.82(19) . . ? 
O2 Al2 F1 170.1(2) . . ? 
O12 Al2 F1 85.53(19) . . ? 
O11 Al2 F1 84.20(19) 2_557 . ? 
F1 Al2 F1 79.15(18) 2_557 . ? 
O8 Al2 Al2 131.33(19) . 2_557 ? 
O2 Al2 Al2 130.59(19) . 2_557 ? 
O12 Al2 Al2 85.20(16) . 2_557 ? 
O11 Al2 Al2 83.84(17) 2_557 2_557 ? 
F1 Al2 Al2 39.64(12) 2_557 2_557 ? 
F1 Al2 Al2 39.51(12) . 2_557 ? 
O10 Al3 O7 111.0(2) 1_655 . ? 
O10 Al3 O3 106.7(2) 1_655 2_656 ? 
O7 Al3 O3 109.4(2) . 2_656 ? 
O10 Al3 O4 108.3(2) 1_655 . ? 
O7 Al3 O4 110.2(3) . . ? 
O3 Al3 O4 111.2(2) 2_656 . ? 
O2 P1 O1 113.1(3) . . ? 
O2 P1 O3 109.7(2) . . ? 
O1 P1 O3 106.9(3) . . ? 
O2 P1 O4 110.2(3) . . ? 
O1 P1 O4 108.0(3) . . ? 
O3 P1 O4 108.7(3) . . ? 
O8 P2 O5 109.8(3) . . ? 
O8 P2 O7 112.4(3) . . ? 
O5 P2 O7 107.4(3) . . ? 
O8 P2 O6 109.1(3) . . ? 
O5 P2 O6 108.6(3) . . ? 
O7 P2 O6 109.4(3) . . ? 
O12 P3 O11 114.2(3) . . ? 
O12 P3 O10 106.8(3) . . ? 
O11 P3 O10 109.5(3) . . ? 
O12 P3 O9 110.6(3) . . ? 
O11 P3 O9 107.5(3) . . ? 
O10 P3 O9 108.1(3) . . ? 
P1 O1 Al1 155.0(3) . . ? 
P1 O2 Al2 143.3(3) . . ? 
P1 O3 Al3 146.3(3) . 2_656 ? 
P1 O4 Al3 138.6(3) . . ? 
P2 O5 Al1 150.8(3) . 1_545 ? 
P2 O6 Al1 150.1(4) . 2_657 ? 
P2 O7 Al3 146.4(3) . . ? 
P2 O8 Al2 150.9(3) . . ? 
P3 O9 Al1 128.9(3) . 2_557 ? 
P3 O10 Al3 145.2(3) . 1_455 ? 
P3 O11 Al2 126.2(3) . 2_557 ? 
P3 O12 Al2 126.1(3) . . ? 
Al2 F1 Al2 100.85(18) 2_557 . ? 
C2 C1 H1A 109.5 . . ? 
C2 C1 H1B 109.5 . . ? 
H1A C1 H1B 109.5 . . ? 
C2 C1 H1C 109.5 . . ? 
H1A C1 H1C 109.5 . . ? 
H1B C1 H1C 109.5 . . ? 
C1 C2 N1 107.4(13) . . ? 
C1 C2 C3 119.7(14) . . ? 
N1 C2 C3 106.5(13) . . ? 
C1 C2 H2 107.6 . . ? 
N1 C2 H2 107.6 . . ? 
C3 C2 H2 107.6 . . ? 
C2 C3 H3A 109.5 . . ? 
C2 C3 H3B 109.5 . . ? 
H3A C3 H3B 109.5 . . ? 
C2 C3 H3C 109.5 . . ? 
H3A C3 H3C 109.5 . . ? 
H3B C3 H3C 109.5 . . ? 
C2 N1 H1D 109.5 . . ? 
C2 N1 H1E 109.5 . . ? 
H1D N1 H1E 109.5 . . ? 
C2 N1 H1F 109.5 . . ? 
H1D N1 H1F 109.5 . . ? 
H1E N1 H1F 109.5 . . ? 
 
loop_ 
 _geom_hbond_atom_site_label_D 
 _geom_hbond_atom_site_label_H 
 _geom_hbond_atom_site_label_A 
 _geom_hbond_distance_DH 
 _geom_hbond_distance_HA 
 _geom_hbond_distance_DA 
 _geom_hbond_angle_DHA 
 _geom_hbond_site_symmetry_A 
N1 H1D O4  0.89 2.41 3.180(9) 145.1 2_666 
N1 H1E OW1  0.89 1.83 2.693(14) 163.4 . 
N1 H1F F1  0.89 2.24 3.001(8) 143.8 1_564 
N1 H1F O8  0.89 2.30 3.063(9) 143.5 1_564 
N1 H1F O11  0.89 2.58 3.190(8) 126.7 2_566 
 
_diffrn_measured_fraction_theta_max    0.996 
_diffrn_reflns_theta_full              23.23 
_diffrn_measured_fraction_theta_full   0.996 
_refine_diff_density_max    0.606 
_refine_diff_density_min   -0.628 
_refine_diff_density_rms    0.122 
