# Supplementary material for: Origin of the structure-directing effect resulting in identical topological open-framework materials
Source: Sci Rep. 2015 Oct 8;5:14940. doi: 10.1038/srep14940 (PMC4597409; doi:10.1038/srep14940)
Supplement: Supplementary Data [file srep14940-s3.zip › CHA_morpholine_trans.cif]

data_3.1.1.2.004\(2)
_audit_creation_date              2015-07-13
_audit_creation_method            'Materials Studio'
_symmetry_space_group_name_H-M    'P-1'
_symmetry_Int_Tables_number       2
_symmetry_cell_setting            triclinic
loop_
_symmetry_equiv_pos_as_xyz
  x,y,z
  -x,-y,-z
_cell_length_a                    9.3330
_cell_length_b                    9.1830
_cell_length_c                    9.1620
_cell_angle_alpha                 88.4500
_cell_angle_beta                  102.5700
_cell_angle_gamma                 93.7600
loop_
_atom_site_label
_atom_site_type_symbol
_atom_site_fract_x
_atom_site_fract_y
_atom_site_fract_z
_atom_site_U_iso_or_equiv
_atom_site_adp_type
_atom_site_occupancy
AL1    Al    0.91240   0.06510   0.36330   0.01700  Uiso   1.00
AL2    Al    0.07670   0.34150   0.86900   0.01700  Uiso   1.00
AL3    Al    0.34480   0.87280   0.10610   0.01700  Uiso   1.00
P1     P     0.89990   0.31250   0.11920   0.01700  Uiso   1.00
P2     P     0.32180   0.11850   0.87290   0.01700  Uiso   1.00
P3     P     0.14110   0.85460   0.33110   0.01700  Uiso   1.00
O1     O     0.71500   0.12100   0.72790   0.02280  Uiso   1.00
O2     O     0.66100   0.94700   0.96970   0.02280  Uiso   1.00
O3     O     0.76800   0.74700   0.13860   0.02280  Uiso   1.00
O4     O     0.03500   0.30300   0.03680   0.02280  Uiso   1.00
O5     O     0.07200   0.76200   0.73500   0.02280  Uiso   1.00
O6     O     0.96100   0.02700   0.73210   0.02280  Uiso   1.00
O7     O     0.92900   0.29500   0.72200   0.02280  Uiso   1.00
O8     O     0.52200   0.82500   0.14950   0.02280  Uiso   1.00
O9     O     0.80600   0.14600   0.49690   0.02280  Uiso   1.00
O10    O     0.12000   0.52500   0.85920   0.02280  Uiso   1.00
O11    O     0.26400   0.01500   0.74950   0.02280  Uiso   1.00
O12    O     0.24100   0.74800   0.98640   0.02280  Uiso   1.00
O13    O     0.67300   0.52000   0.68000   0.13900  Uiso   1.00
C1     C     0.55100   0.54100   0.74500   0.13900  Uiso   1.00
C2     C     0.42900   0.65100   0.71300   0.13900  Uiso   1.00
C3     C     0.59600   0.75500   0.57500   0.13900  Uiso   1.00
C4     C     0.72600   0.66700   0.65600   0.13900  Uiso   1.00
N1     N     0.48300   0.79200   0.65600   0.13900  Uiso   1.00
H1A    H     0.59400   0.55300   0.85100   0.16600  Uiso   1.00
H1B    H     0.49700   0.44700   0.73600   0.16600  Uiso   1.00
H1C    H     0.40900   0.83600   0.59500   0.16600  Uiso   1.00
H1D    H     0.52300   0.85200   0.73200   0.16600  Uiso   1.00
H2A    H     0.34600   0.61100   0.64000   0.16600  Uiso   1.00
H2B    H     0.39700   0.66800   0.80500   0.16600  Uiso   1.00
H3A    H     0.63700   0.84500   0.53900   0.16600  Uiso   1.00
H3B    H     0.54600   0.70000   0.48700   0.16600  Uiso   1.00
H4A    H     0.80000   0.66800   0.59700   0.16600  Uiso   1.00
H4B    H     0.77000   0.71200   0.75200   0.16600  Uiso   1.00
F1     F     0.91900   0.88750   0.48780   0.02280  Uiso   1.00
loop_
_geom_bond_atom_site_label_1
_geom_bond_atom_site_label_2
_geom_bond_distance
_geom_bond_site_symmetry_2
_ccdc_geom_bond_type
AL1    O9      1.926   .     S
AL1    F1      1.961   1_545 S
AL1    O5      1.817   2_666 S
AL1    F1      1.880   2_766 S
AL1    O11     1.860   2_656 S
AL1    O6      1.870   2_756 S
AL2    O4      1.689   1_556 S
AL2    O7      1.744   1_455 S
AL2    O10     1.711   .     S
AL2    O3      1.723   2_666 S
AL3    O8      1.699   .     S
AL3    O12     1.707   1_554 S
AL3    O1      1.734   2_666 S
AL3    O2      1.777   2_676 S
P1     O4      1.612   1_655 S
P1     O12     1.534   2_666 S
P1     O10     1.539   2_666 S
P1     O5      1.464   2_666 S
P2     O11     1.483   .     S
P2     O8      1.569   2_666 S
P2     O3      1.526   2_666 S
P2     O2      1.527   2_667 S
P3     O9      1.545   2_666 S
P3     O6      1.512   2_666 S
P3     O1      1.554   2_666 S
P3     O7      1.527   2_666 S
O1     AL3     1.734   2_666 S
O1     P3      1.554   2_666 S
O2     AL3     1.777   2_676 S
O2     P2      1.527   2_667 S
O3     AL2     1.723   2_666 S
O3     P2      1.526   2_666 S
O4     P1      1.612   1_455 S
O4     AL2     1.689   1_554 S
O5     AL1     1.817   2_666 S
O5     P1      1.464   2_666 S
O6     AL1     1.870   2_756 S
O6     P3      1.512   2_666 S
O7     AL2     1.744   1_655 S
O7     P3      1.527   2_666 S
O8     P2      1.569   2_666 S
O9     P3      1.545   2_666 S
O10    P1      1.539   2_666 S
O11    AL1     1.860   2_656 S
O12    AL3     1.707   1_556 S
O12    P1      1.534   2_666 S
O13    C1      1.421   .     S
O13    C4      1.435   .     S
C1     C2      1.547   .     S
C1     H1A     0.973   .     S
C1     H1B     0.967   .     S
C2     N1      1.482   .     S
C2     H2A     0.966   .     S
C2     H2B     0.973   .     S
C3     C4      1.543   .     S
C3     N1      1.476   .     S
C3     H3A     0.968   .     S
C3     H3B     0.975   .     S
C4     H4A     0.965   .     S
C4     H4B     0.976   .     S
N1     H1C     0.899   .     S
N1     H1D     0.899   .     S
F1     AL1     1.961   1_565 S
F1     AL1     1.880   2_766 S
