# Supplementary material for: Origin of the structure-directing effect resulting in identical topological open-framework materials
Source: Sci Rep. 2015 Oct 8;5:14940. doi: 10.1038/srep14940 (PMC4597409; doi:10.1038/srep14940)
Supplement: Supplementary Data [file srep14940-s3.zip › CHA_piperidine.cif]

 
data_yp-1 
 
_audit_creation_method            SHELXL-97 
_chemical_name_systematic 
; 
 ? 
; 
_chemical_name_common             ? 
_chemical_melting_point           ? 
_chemical_formula_moiety          ? 
_chemical_formula_sum 
 'C5 H12.50 Al3 F N O12.25 P3' 
_chemical_formula_weight          475.51 
 
loop_ 
 _atom_type_symbol 
 _atom_type_description 
 _atom_type_scat_dispersion_real 
 _atom_type_scat_dispersion_imag 
 _atom_type_scat_source 
 'C'  'C'   0.0033   0.0016 
 'International Tables Vol C Tables 4.2.6.8 and 6.1.1.4' 
 'H'  'H'   0.0000   0.0000 
 'International Tables Vol C Tables 4.2.6.8 and 6.1.1.4' 
 'N'  'N'   0.0061   0.0033 
 'International Tables Vol C Tables 4.2.6.8 and 6.1.1.4' 
 'O'  'O'   0.0106   0.0060 
 'International Tables Vol C Tables 4.2.6.8 and 6.1.1.4' 
 'F'  'F'   0.0171   0.0103 
 'International Tables Vol C Tables 4.2.6.8 and 6.1.1.4' 
 'Al'  'Al'   0.0645   0.0514 
 'International Tables Vol C Tables 4.2.6.8 and 6.1.1.4' 
 'P'  'P'   0.1023   0.0942 
 'International Tables Vol C Tables 4.2.6.8 and 6.1.1.4' 
 
_symmetry_cell_setting            ? 
_symmetry_space_group_name_H-M    ? 
 
loop_ 
 _symmetry_equiv_pos_as_xyz 
 'x, y, z' 
 '-x, -y, -z' 
 
_cell_length_a                    9.1800(8) 
_cell_length_b                    9.1957(8) 
_cell_length_c                    9.3606(8) 
_cell_angle_alpha                 86.532(2) 
_cell_angle_beta                  78.192(2) 
_cell_angle_gamma                 87.739(2) 
_cell_volume                      771.76(12) 
_cell_formula_units_Z             2 
_cell_measurement_temperature     293(2) 
_cell_measurement_reflns_used     ? 
_cell_measurement_theta_min       ? 
_cell_measurement_theta_max       ? 
 
_exptl_crystal_description        ? 
_exptl_crystal_colour             ? 
_exptl_crystal_size_max           ? 
_exptl_crystal_size_mid           ? 
_exptl_crystal_size_min           ? 
_exptl_crystal_density_meas       ? 
_exptl_crystal_density_diffrn     2.046 
_exptl_crystal_density_method     'not measured' 
_exptl_crystal_F_000              481 
_exptl_absorpt_coefficient_mu     0.635 
_exptl_absorpt_correction_type    ? 
_exptl_absorpt_correction_T_min   ? 
_exptl_absorpt_correction_T_max   ? 
_exptl_absorpt_process_details    ? 
 
_exptl_special_details 
; 
 ? 
; 
 
_diffrn_ambient_temperature       293(2) 
_diffrn_radiation_wavelength      0.71073 
_diffrn_radiation_type            MoK\a 
_diffrn_radiation_source          'fine-focus sealed tube' 
_diffrn_radiation_monochromator   graphite 
_diffrn_measurement_device_type   ? 
_diffrn_measurement_method        ? 
_diffrn_detector_area_resol_mean  ? 
_diffrn_standards_number          ? 
_diffrn_standards_interval_count  ? 
_diffrn_standards_interval_time   ? 
_diffrn_standards_decay_%         ? 
_diffrn_reflns_number             3821 
_diffrn_reflns_av_R_equivalents   0.1145 
_diffrn_reflns_av_sigmaI/netI     0.1043 
_diffrn_reflns_limit_h_min        -10 
_diffrn_reflns_limit_h_max        9 
_diffrn_reflns_limit_k_min        -9 
_diffrn_reflns_limit_k_max        10 
_diffrn_reflns_limit_l_min        -10 
_diffrn_reflns_limit_l_max        10 
_diffrn_reflns_theta_min          2.22 
_diffrn_reflns_theta_max          23.25 
_reflns_number_total              2206 
_reflns_number_gt                 1705 
_reflns_threshold_expression      >2sigma(I) 
 
_computing_data_collection        ? 
_computing_cell_refinement        ? 
_computing_data_reduction         ? 
_computing_structure_solution     'SHELXS-97 (Sheldrick, 1990)' 
_computing_structure_refinement   'SHELXL-97 (Sheldrick, 1997)' 
_computing_molecular_graphics     ? 
_computing_publication_material   ? 
 
_refine_special_details 
; 
 Refinement of F^2^ against ALL reflections.  The weighted R-factor wR and 
 goodness of fit S are based on F^2^, conventional R-factors R are based 
 on F, with F set to zero for negative F^2^. The threshold expression of 
 F^2^ > 2sigma(F^2^) is used only for calculating R-factors(gt) etc. and is 
 not relevant to the choice of reflections for refinement.  R-factors based 
 on F^2^ are statistically about twice as large as those based on F, and R- 
 factors based on ALL data will be even larger. 
; 
 
_refine_ls_structure_factor_coef  Fsqd  
_refine_ls_matrix_type            full 
_refine_ls_weighting_scheme       calc  
_refine_ls_weighting_details 
 'calc w=1/[\s^2^(Fo^2^)+(0.0492P)^2^+0.0000P] where P=(Fo^2^+2Fc^2^)/3' 
_atom_sites_solution_primary      direct 
_atom_sites_solution_secondary    difmap 
_atom_sites_solution_hydrogens    geom 
_refine_ls_hydrogen_treatment     mixed 
_refine_ls_extinction_method      none 
_refine_ls_extinction_coef        ? 
_refine_ls_number_reflns          2206 
_refine_ls_number_parameters      235 
_refine_ls_number_restraints      0 
_refine_ls_R_factor_all           0.0675 
_refine_ls_R_factor_gt            0.0493 
_refine_ls_wR_factor_ref          0.1232 
_refine_ls_wR_factor_gt           0.1152 
_refine_ls_goodness_of_fit_ref    1.037 
_refine_ls_restrained_S_all       1.037 
_refine_ls_shift/su_max           0.000 
_refine_ls_shift/su_mean          0.000 
 
loop_ 
 _atom_site_label 
 _atom_site_type_symbol 
 _atom_site_fract_x 
 _atom_site_fract_y 
 _atom_site_fract_z 
 _atom_site_U_iso_or_equiv 
 _atom_site_adp_type 
 _atom_site_occupancy 
 _atom_site_symmetry_multiplicity 
 _atom_site_calc_flag 
 _atom_site_refinement_flags 
 _atom_site_disorder_assembly 
 _atom_site_disorder_group 
P1 P 0.11509(14) 0.31378(14) 0.60291(13) 0.0122(3) Uani 1 1 d . . . 
P2 P 0.13210(14) -0.11844(14) 0.82175(13) 0.0123(3) Uani 1 1 d . . . 
P3 P 0.33171(14) -0.14775(15) 0.35958(14) 0.0129(3) Uani 1 1 d . . . 
Al1 Al 0.36654(16) 0.06132(16) 0.58871(15) 0.0121(4) Uani 1 1 d . . . 
Al2 Al -0.10317(16) 0.12968(17) 0.84215(15) 0.0129(4) Uani 1 1 d . . . 
Al3 Al 0.13507(16) -0.34104(16) 0.57569(15) 0.0132(4) Uani 1 1 d . . . 
F1 F 0.5077(3) 0.1070(3) 0.4195(3) 0.0161(7) Uani 1 1 d . . . 
O1 O 0.1426(4) 0.4738(4) 0.6176(4) 0.0208(9) Uani 1 1 d . . . 
O2 O 0.2827(4) -0.2983(4) 0.4322(4) 0.0183(8) Uani 1 1 d . . . 
O3 O -0.0219(4) -0.0459(4) 0.8307(4) 0.0208(9) Uani 1 1 d . . . 
O4 O 0.1472(4) -0.1726(4) 0.9761(4) 0.0193(8) Uani 1 1 d . . . 
O5 O 0.2682(4) -0.1274(4) 0.2194(4) 0.0197(9) Uani 1 1 d . . . 
O6 O 0.0351(4) 0.2989(4) 0.4755(4) 0.0225(9) Uani 1 1 d . . . 
O7 O 0.4995(4) -0.1450(4) 0.3125(3) 0.0158(8) Uani 1 1 d . . . 
O8 O 0.0144(4) 0.2587(4) 0.7461(4) 0.0205(9) Uani 1 1 d . . . 
O9 O 0.2608(4) 0.2320(4) 0.5750(3) 0.0161(8) Uani 1 1 d . . . 
O10 O 0.2662(3) -0.0312(4) 0.4645(4) 0.0168(8) Uani 1 1 d . . . 
O11 O 0.1402(4) -0.2530(4) 0.7332(3) 0.0176(8) Uani 1 1 d . . . 
O12 O 0.2513(4) -0.0120(4) 0.7604(4) 0.0171(8) Uani 1 1 d . . . 
N1 N 0.2819(11) 0.4510(11) 0.1681(10) 0.108(3) Uani 1 1 d . . . 
H1A H 0.2122 0.4855 0.2412 0.080 Uiso 1 1 calc . . . 
H1B H 0.3530 0.5178 0.1424 0.080 Uiso 1 1 calc . . . 
C3 C 0.3553(12) 0.1997(10) 0.0019(13) 0.082(3) Uani 1 1 d . . . 
H3A H 0.2816 0.1268 0.0399 0.080 Uiso 1 1 calc . . . 
H3B H 0.4253 0.1584 -0.0785 0.080 Uiso 1 1 calc . . . 
C4 C 0.2824(10) 0.3219(15) -0.0540(10) 0.093(4) Uani 1 1 d . . . 
H4A H 0.2061 0.2862 -0.0998 0.080 Uiso 1 1 calc . . . 
H4B H 0.3544 0.3704 -0.1306 0.080 Uiso 1 1 calc . . . 
C1 C 0.3518(11) 0.306(2) 0.2225(9) 0.125(6) Uani 1 1 d . . . 
H1C H 0.4200 0.3283 0.2843 0.080 Uiso 1 1 calc . . . 
H1D H 0.2735 0.2476 0.2813 0.080 Uiso 1 1 calc . . . 
C5 C 0.2147(16) 0.4285(10) 0.0434(14) 0.127(5) Uani 1 1 d . . . 
H5A H 0.1120 0.4023 0.0804 0.080 Uiso 1 1 calc . . . 
H5B H 0.2133 0.5208 -0.0122 0.080 Uiso 1 1 calc . . . 
C2 C 0.4285(17) 0.2248(14) 0.107(2) 0.149(7) Uani 1 1 d . . . 
H2A H 0.5186 0.2754 0.0620 0.080 Uiso 1 1 calc . . . 
H2B H 0.4586 0.1316 0.1474 0.080 Uiso 1 1 calc . . . 
O1W O 0.489(2) -0.462(2) 0.602(3) 0.075(7) Uani 0.25 1 d P . . 
 
loop_ 
 _atom_site_aniso_label 
 _atom_site_aniso_U_11 
 _atom_site_aniso_U_22 
 _atom_site_aniso_U_33 
 _atom_site_aniso_U_23 
 _atom_site_aniso_U_13 
 _atom_site_aniso_U_12 
P1 0.0148(7) 0.0071(7) 0.0145(7) -0.0036(5) -0.0024(5) 0.0018(5) 
P2 0.0173(7) 0.0079(7) 0.0117(7) -0.0041(5) -0.0025(5) 0.0010(5) 
P3 0.0128(7) 0.0115(7) 0.0149(7) -0.0049(6) -0.0030(5) 0.0005(5) 
Al1 0.0123(8) 0.0099(9) 0.0144(8) -0.0048(6) -0.0023(6) 0.0020(6) 
Al2 0.0143(8) 0.0123(9) 0.0125(8) -0.0024(7) -0.0030(6) 0.0005(6) 
Al3 0.0164(8) 0.0100(9) 0.0138(8) -0.0048(7) -0.0038(6) 0.0016(6) 
F1 0.0165(15) 0.0142(17) 0.0167(15) -0.0042(13) -0.0007(12) 0.0015(12) 
O1 0.026(2) 0.010(2) 0.025(2) -0.0037(16) -0.0018(16) -0.0004(15) 
O2 0.0179(19) 0.013(2) 0.0219(19) -0.0048(16) 0.0017(15) -0.0011(15) 
O3 0.0187(19) 0.013(2) 0.032(2) -0.0087(17) -0.0085(16) 0.0065(15) 
O4 0.026(2) 0.017(2) 0.0156(18) -0.0061(16) -0.0065(15) 0.0018(16) 
O5 0.0181(19) 0.026(2) 0.0175(18) -0.0056(17) -0.0077(15) 0.0023(16) 
O6 0.021(2) 0.026(2) 0.022(2) -0.0087(18) -0.0082(16) 0.0035(17) 
O7 0.0181(19) 0.014(2) 0.0162(18) -0.0070(16) -0.0039(15) 0.0005(15) 
O8 0.021(2) 0.016(2) 0.022(2) -0.0003(17) 0.0011(15) -0.0001(16) 
O9 0.0153(19) 0.013(2) 0.0198(19) -0.0065(16) -0.0013(15) 0.0044(15) 
O10 0.0158(19) 0.014(2) 0.0222(19) -0.0106(16) -0.0045(15) 0.0019(15) 
O11 0.024(2) 0.014(2) 0.0161(18) -0.0048(16) -0.0053(15) -0.0015(16) 
O12 0.0174(19) 0.015(2) 0.0188(18) -0.0048(16) -0.0010(14) -0.0015(15) 
N1 0.122(7) 0.094(8) 0.097(6) -0.058(6) 0.028(6) -0.036(6) 
C3 0.071(6) 0.044(6) 0.108(8) -0.043(6) 0.046(6) -0.017(5) 
C4 0.056(6) 0.165(12) 0.071(6) -0.073(7) -0.030(5) 0.018(6) 
C1 0.075(7) 0.263(18) 0.025(4) 0.016(7) -0.010(4) 0.087(9) 
C5 0.216(14) 0.046(6) 0.167(12) -0.025(7) -0.158(11) 0.035(8) 
C2 0.150(13) 0.060(8) 0.25(2) 0.032(11) -0.099(15) 0.022(8) 
O1W 0.053(14) 0.051(15) 0.121(19) 0.021(14) -0.024(14) 0.005(11) 
 
_geom_special_details 
; 
 All esds (except the esd in the dihedral angle between two l.s. planes) 
 are estimated using the full covariance matrix.  The cell esds are taken 
 into account individually in the estimation of esds in distances, angles 
 and torsion angles; correlations between esds in cell parameters are only 
 used when they are defined by crystal symmetry.  An approximate (isotropic) 
 treatment of cell esds is used for estimating esds involving l.s. planes. 
; 
 
loop_ 
 _geom_bond_atom_site_label_1 
 _geom_bond_atom_site_label_2 
 _geom_bond_distance 
 _geom_bond_site_symmetry_2 
 _geom_bond_publ_flag 
P1 O9 1.491(4) . ? 
P1 O1 1.522(4) . ? 
P1 O8 1.535(4) . ? 
P1 O6 1.539(3) . ? 
P2 O12 1.498(4) . ? 
P2 O11 1.522(4) . ? 
P2 O3 1.528(4) . ? 
P2 O4 1.531(3) . ? 
P3 O7 1.514(3) . ? 
P3 O10 1.520(4) . ? 
P3 O5 1.540(3) . ? 
P3 O2 1.546(4) . ? 
Al1 O9 1.825(4) . ? 
Al1 O12 1.840(4) . ? 
Al1 F1 1.868(3) . ? 
Al1 O10 1.883(3) . ? 
Al1 F1 1.889(3) 2_656 ? 
Al1 O7 1.893(3) 2_656 ? 
Al1 Al1 2.894(3) 2_656 ? 
Al2 O8 1.719(4) . ? 
Al2 O5 1.729(3) 2_556 ? 
Al2 O4 1.732(3) 2_557 ? 
Al2 O3 1.751(4) . ? 
Al3 O1 1.726(4) 1_545 ? 
Al3 O11 1.734(3) . ? 
Al3 O2 1.740(4) . ? 
Al3 O6 1.748(4) 2_556 ? 
F1 Al1 1.889(3) 2_656 ? 
O1 Al3 1.726(4) 1_565 ? 
O4 Al2 1.732(3) 2_557 ? 
O5 Al2 1.729(3) 2_556 ? 
O6 Al3 1.748(4) 2_556 ? 
O7 Al1 1.893(3) 2_656 ? 
N1 C5 1.456(12) . ? 
N1 C1 1.560(16) . ? 
N1 H1A 0.9000 . ? 
N1 H1B 0.9000 . ? 
C3 C2 1.334(16) . ? 
C3 C4 1.414(15) . ? 
C3 H3A 0.9700 . ? 
C3 H3B 0.9700 . ? 
C4 C5 1.416(15) . ? 
C4 H4A 0.9700 . ? 
C4 H4B 0.9700 . ? 
C1 C2 1.404(19) . ? 
C1 H1C 0.9700 . ? 
C1 H1D 0.9700 . ? 
C5 H5A 0.9700 . ? 
C5 H5B 0.9700 . ? 
C2 H2A 0.9700 . ? 
C2 H2B 0.9700 . ? 
 
loop_ 
 _geom_angle_atom_site_label_1 
 _geom_angle_atom_site_label_2 
 _geom_angle_atom_site_label_3 
 _geom_angle 
 _geom_angle_site_symmetry_1 
 _geom_angle_site_symmetry_3 
 _geom_angle_publ_flag 
O9 P1 O1 109.0(2) . . ? 
O9 P1 O8 111.6(2) . . ? 
O1 P1 O8 107.3(2) . . ? 
O9 P1 O6 110.0(2) . . ? 
O1 P1 O6 109.6(2) . . ? 
O8 P1 O6 109.31(19) . . ? 
O12 P2 O11 113.38(19) . . ? 
O12 P2 O3 110.5(2) . . ? 
O11 P2 O3 108.24(19) . . ? 
O12 P2 O4 109.68(19) . . ? 
O11 P2 O4 106.6(2) . . ? 
O3 P2 O4 108.3(2) . . ? 
O7 P3 O10 113.86(19) . . ? 
O7 P3 O5 106.76(19) . . ? 
O10 P3 O5 109.9(2) . . ? 
O7 P3 O2 110.51(19) . . ? 
O10 P3 O2 108.5(2) . . ? 
O5 P3 O2 107.18(19) . . ? 
O9 Al1 O12 97.02(16) . . ? 
O9 Al1 F1 93.45(15) . . ? 
O12 Al1 F1 169.37(17) . . ? 
O9 Al1 O10 92.74(15) . . ? 
O12 Al1 O10 95.75(15) . . ? 
F1 Al1 O10 85.51(14) . . ? 
O9 Al1 F1 172.68(16) . 2_656 ? 
O12 Al1 F1 90.30(15) . 2_656 ? 
F1 Al1 F1 79.23(14) . 2_656 ? 
O10 Al1 F1 86.59(14) . 2_656 ? 
O9 Al1 O7 93.19(16) . 2_656 ? 
O12 Al1 O7 92.59(15) . 2_656 ? 
F1 Al1 O7 85.02(14) . 2_656 ? 
O10 Al1 O7 169.10(17) . 2_656 ? 
F1 Al1 O7 86.36(14) 2_656 2_656 ? 
O9 Al1 Al1 133.34(14) . 2_656 ? 
O12 Al1 Al1 129.61(14) . 2_656 ? 
F1 Al1 Al1 39.89(9) . 2_656 ? 
O10 Al1 Al1 84.87(12) . 2_656 ? 
F1 Al1 Al1 39.34(9) 2_656 2_656 ? 
O7 Al1 Al1 84.41(12) 2_656 2_656 ? 
O8 Al2 O5 111.78(18) . 2_556 ? 
O8 Al2 O4 108.56(18) . 2_557 ? 
O5 Al2 O4 107.39(17) 2_556 2_557 ? 
O8 Al2 O3 112.01(19) . . ? 
O5 Al2 O3 108.03(17) 2_556 . ? 
O4 Al2 O3 108.92(18) 2_557 . ? 
O1 Al3 O11 107.62(17) 1_545 . ? 
O1 Al3 O2 108.56(18) 1_545 . ? 
O11 Al3 O2 113.20(17) . . ? 
O1 Al3 O6 107.83(18) 1_545 2_556 ? 
O11 Al3 O6 108.85(18) . 2_556 ? 
O2 Al3 O6 110.60(18) . 2_556 ? 
Al1 F1 Al1 100.77(14) . 2_656 ? 
P1 O1 Al3 156.3(2) . 1_565 ? 
P3 O2 Al3 129.4(2) . . ? 
P2 O3 Al2 138.4(2) . . ? 
P2 O4 Al2 143.3(2) . 2_557 ? 
P3 O5 Al2 141.9(2) . 2_556 ? 
P1 O6 Al3 141.1(3) . 2_556 ? 
P3 O7 Al1 126.8(2) . 2_656 ? 
P1 O8 Al2 149.7(2) . . ? 
P1 O9 Al1 149.2(2) . . ? 
P3 O10 Al1 126.1(2) . . ? 
P2 O11 Al3 153.3(2) . . ? 
P2 O12 Al1 143.2(2) . . ? 
C5 N1 C1 111.1(8) . . ? 
C5 N1 H1A 109.4 . . ? 
C1 N1 H1A 109.4 . . ? 
C5 N1 H1B 109.4 . . ? 
C1 N1 H1B 109.4 . . ? 
H1A N1 H1B 108.0 . . ? 
C2 C3 C4 116.0(9) . . ? 
C2 C3 H3A 108.3 . . ? 
C4 C3 H3A 108.3 . . ? 
C2 C3 H3B 108.3 . . ? 
C4 C3 H3B 108.3 . . ? 
H3A C3 H3B 107.4 . . ? 
C3 C4 C5 118.6(8) . . ? 
C3 C4 H4A 107.7 . . ? 
C5 C4 H4A 107.7 . . ? 
C3 C4 H4B 107.7 . . ? 
C5 C4 H4B 107.7 . . ? 
H4A C4 H4B 107.1 . . ? 
C2 C1 N1 112.4(8) . . ? 
C2 C1 H1C 109.1 . . ? 
N1 C1 H1C 109.1 . . ? 
C2 C1 H1D 109.1 . . ? 
N1 C1 H1D 109.1 . . ? 
H1C C1 H1D 107.9 . . ? 
C4 C5 N1 117.4(9) . . ? 
C4 C5 H5A 107.9 . . ? 
N1 C5 H5A 107.9 . . ? 
C4 C5 H5B 107.9 . . ? 
N1 C5 H5B 107.9 . . ? 
H5A C5 H5B 107.2 . . ? 
C3 C2 C1 116.8(12) . . ? 
C3 C2 H2A 108.1 . . ? 
C1 C2 H2A 108.1 . . ? 
C3 C2 H2B 108.1 . . ? 
C1 C2 H2B 108.1 . . ? 
H2A C2 H2B 107.3 . . ? 
 
_diffrn_measured_fraction_theta_max    0.996 
_diffrn_reflns_theta_full              23.25 
_diffrn_measured_fraction_theta_full   0.996 
_refine_diff_density_max    0.641 
_refine_diff_density_min   -0.704 
_refine_diff_density_rms    0.112 
