# Supplementary material for: Origin of the structure-directing effect resulting in identical topological open-framework materials
Source: Sci Rep. 2015 Oct 8;5:14940. doi: 10.1038/srep14940 (PMC4597409; doi:10.1038/srep14940)
Supplement: Supplementary Data [file srep14940-s3.zip › CHA-pyridine.cif]

###########################################################################
#
#                 Cambridge Crystallographic Data Centre
#                                CCDC 
# 
###########################################################################
#
#  This CIF contains data generated directly from one or more entries in
#  the Cambridge Structural Database and will include bibliographic, 
#  chemical, crystal, experimental, refinement, and atomic coordinate data,
#  as available.
#     
#  Copyright  2008  The Cambridge Crystallographic Data Centre
# 
#  This CIF is provided on the understanding that it is used for bona fide 
#  research purposes only.  It may contain copyright material of the CCDC
#  or of third parties, and may not be copied or further disseminated in 
#  any form, whether machine-readable or not, except for the purpose of 
#  generating routine backup copies on your local computer system.
# 
#  For further information about the CCDC, data deposition and data 
#  retrieval see <www.ccdc.cam.ac.uk>. Bona fide researchers may freely 
#  download  Mercury and enCIFer from this site to visualise CIF-encoded 
#  structures and to carry out CIF format checking respectively.
#
###########################################################################

data_CSD_CIF_NAYPIM
_audit_creation_date 1998-04-14
_audit_creation_method CSD-ConQuest-V1
_database_code_CSD NAYPIM
_database_code_depnum_ccdc_journal 1145/28
_chemical_formula_sum 'C5 H6.3 Al3 F1 N1 O12.15 P3'
_chemical_formula_moiety
;
(C5 H6 N1 1+)n,n(Al3 F1 O12 P3 1-),0.15n(H2 O1)
;
_journal_coden_Cambridge 1145
_journal_volume 7
_journal_year 1997
_journal_page_first 807
_journal_name_full 'J.Mater.Chem. '
loop_
_publ_author_name
"S.Oliver"
"A.Kuperman"
"A.Lough"
"G.A.Ozin"
_chemical_name_systematic
;
catena-(Pyridinium (\m~2~-fluoro)-tris(\m~2~-phosphato)-tri-aluminium hydrate)
;
_cell_volume    759.247
_exptl_crystal_colour 'colorless'
_exptl_crystal_density_diffrn 2.046
_exptl_special_details
;
The compound represents a novel fluoroaluminophosphate UT-6 molecular sieve

;
_diffrn_ambient_temperature ?
_diffrn_special_details
;
The study was carried out at room temperature,in the range 283-303K

;
_refine_special_details
;
The water molecule is disordered.

;
#These two values have been output from a single CSD field.
_refine_ls_R_factor_gt 0.028
_refine_ls_wR_factor_gt 0.028
_symmetry_cell_setting triclinic
_symmetry_space_group_name_H-M 'P -1'
_symmetry_Int_Tables_number 2
loop_
_symmetry_equiv_pos_site_id
_symmetry_equiv_pos_as_xyz
1 x,y,z
2 -x,-y,-z
_cell_length_a 9.118(1)
_cell_length_b 9.161(1)
_cell_length_c 9.335(1)
_cell_angle_alpha 85.98(1)
_cell_angle_beta 77.45(1)
_cell_angle_gamma 89.01(1)
_cell_formula_units_Z 2
loop_
_atom_type_symbol
_atom_type_radius_bond
C 0.68
H 0.23
Al 1.20
F 0.64
N 0.68
O 0.68
P 1.05
loop_
_atom_site_label
_atom_site_type_symbol
_atom_site_fract_x
_atom_site_fract_y
_atom_site_fract_z
P1 P 0.3812(1) 0.1856(1) 0.9004(1)
P2 P 0.8300(1) 0.3545(1) 0.8567(1)
P3 P 0.6276(1) 0.3793(1) 1.3238(1)
F1 F -0.0129(1) 0.3924(1) 1.0822(1)
O1 O 0.7744(2) 0.2022(2) 0.9276(2)
O2 O 0.4575(2) 0.1884(2) 1.0306(2)
O3 O 0.3529(2) 0.0269(2) 0.8735(2)
O4 O 0.4868(2) 0.2494(2) 0.7611(2)
O5 O 0.2339(2) 0.2648(2) 0.9306(2)
O6 O 0.7647(2) 0.4692(2) 0.9622(2)
O7 O 0.7749(2) 0.3784(2) 0.7121(2)
O8 O 1.0011(2) 0.3554(2) 0.8119(2)
O9 O 0.7460(2) 0.4919(2) 1.2583(2)
O10 O 0.6476(2) 0.3246(2) 1.4769(2)
O11 O 0.6373(2) 0.2449(2) 1.2348(2)
O12 O 0.4707(2) 0.4469(2) 1.3387(2)
N1 N 0.1140(4) 0.2363(4) 0.5518(4)
C1 C 0.0828(6) 0.2707(5) 0.4208(6)
C2 C 0.1299(7) 0.1814(6) 0.3111(5)
C3 C 0.2115(6) 0.0617(5) 0.3332(5)
C4 C 0.2469(6) 0.0338(5) 0.4666(6)
C5 C 0.1927(6) 0.1227(6) 0.5767(5)
O13 O -0.0140(33) 0.0241(31) 0.0916(30)
Al1 Al 0.6296(1) 0.1572(1) 1.0791(1)
Al2 Al 0.1345(1) 0.4377(1) 0.9148(1)
Al3 Al 0.6062(1) 0.3786(1) 0.6560(1)
H1 H 0.0783(4) 0.2942(4) 0.6257(4)
H2 H 0.0274(6) 0.3583(5) 0.4054(6)
H3 H 0.1043(7) 0.2029(6) 0.2174(5)
H4 H 0.2442(6) -0.0035(5) 0.2564(5)
H5 H 0.3096(6) -0.0483(5) 0.4824(6)
H6 H 0.2145(6) 0.1023(6) 0.6722(5)
Al2A Al 0.8655(1) 0.5623(1) 1.0852(1)
Al2* Al 1.1345(1) 0.4377(1) 0.9148(1)
O6A O 0.2353(2) 0.5308(2) 1.0378(2)
F1A F 0.0129(1) 0.6076(1) 0.9178(1)
Al1A Al 0.3704(1) -0.1572(1) 0.9209(1)
O3A O 0.6471(2) -0.0269(2) 1.1265(2)
Al3* Al 0.6062(1) 0.3786(1) 1.6560(1)
O8* O 0.0011(2) 0.3554(2) 0.8119(2)
O9A O 0.2540(2) 0.5081(2) 0.7417(2)
Al3A Al 0.3938(1) 0.6214(1) 1.3440(1)
O12A O 0.5293(2) 0.5531(2) 0.6613(2)
Al2A* Al -0.1345(1) 0.5623(1) 1.0852(1)
O13A O 0.0140(33) -0.0241(31) -0.0916(30)
O10* O 0.6476(2) 0.3246(2) 0.4769(2)
#END
