# Supplementary material for: Origin of the structure-directing effect resulting in identical topological open-framework materials
Source: Sci Rep. 2015 Oct 8;5:14940. doi: 10.1038/srep14940 (PMC4597409; doi:10.1038/srep14940)
Supplement: Supplementary Data [file srep14940-s3.zip › GaPO 1,3-diaminopropane.cif]

data_J.\Solid\State\Chem.\1994,\111,\427-ULM-3
_audit_creation_date              2012-04-10
_audit_creation_method            'Materials Studio'
_symmetry_space_group_name_H-M    'PBCA'
_symmetry_Int_Tables_number       61
_symmetry_cell_setting            orthorhombic
loop_
_symmetry_equiv_pos_as_xyz
  x,y,z
  -x+1/2,-y,z+1/2
  -x,y+1/2,-z+1/2
  x+1/2,-y+1/2,-z
  -x,-y,-z
  x+1/2,y,-z+1/2
  x,-y+1/2,z+1/2
  -x+1/2,y+1/2,z
_cell_length_a                    10.1540
_cell_length_b                    18.3930
_cell_length_c                    15.7730
_cell_angle_alpha                 90.0000
_cell_angle_beta                  90.0000
_cell_angle_gamma                 90.0000
loop_
_atom_site_label
_atom_site_type_symbol
_atom_site_fract_x
_atom_site_fract_y
_atom_site_fract_z
_atom_site_U_iso_or_equiv
_atom_site_adp_type
_atom_site_occupancy
GA1    Ga    0.18010   0.71790   0.53810   0.00000  Uiso   1.00
GA2    Ga    0.16340   0.32600   0.85120   0.00000  Uiso   1.00
GA3    Ga    0.14900   0.59430   0.00360   0.00000  Uiso   1.00
P1     P     0.14050   0.07590   0.51640   0.00000  Uiso   1.00
P2     P     0.34950   0.16830   0.18450   0.00000  Uiso   1.00
P3     P     0.12040   0.18300   0.93720   0.00000  Uiso   1.00
F1     F     0.32670   0.31420   0.91930   0.00000  Uiso   1.00
F2     F     0.08440   0.69610   0.00140   0.00000  Uiso   1.00
O1     O     0.00110   0.43340   0.05550   0.00000  Uiso   1.00
O2     O     0.21400   0.49630   0.01980   0.00000  Uiso   1.00
O3     O     0.12080   0.40100   0.92320   0.00000  Uiso   1.00
O4     O     0.21540   0.36680   0.06860   0.00000  Uiso   1.00
O5     O     0.26480   0.14620   0.26060   0.00000  Uiso   1.00
O6     O     0.31640   0.24540   0.15460   0.00000  Uiso   1.00
O7     O     0.31390   0.11000   0.11800   0.00000  Uiso   1.00
O8     O     0.49500   0.16180   0.21050   0.00000  Uiso   1.00
O9     O     0.70860   0.38550   0.06860   0.00000  Uiso   1.00
O10    O     0.64030   0.27420   0.14620   0.00000  Uiso   1.00
O11    O     0.65690   0.27080   0.98580   0.00000  Uiso   1.00
O12    O     0.47700   0.34180   0.05580   0.00000  Uiso   1.00
OW     O     0.01600   0.30120   0.18160   0.00000  Uiso   1.00
N1     N     0.53330   0.41130   0.87130   0.00000  Uiso   1.00
N2     N     0.32620   0.11200   0.74340   0.00000  Uiso   1.00
C1     C     0.51420   0.98760   0.63320   0.00000  Uiso   1.00
C2     C     0.36060   0.03390   0.75130   0.00000  Uiso   1.00
C3     C     0.49940   0.01900   0.72090   0.00000  Uiso   1.00
loop_
_geom_bond_atom_site_label_1
_geom_bond_atom_site_label_2
_geom_bond_distance
_geom_bond_site_symmetry_2
_ccdc_geom_bond_type
GA1    O12     1.957   2_565 S
GA1    O4      1.945   2_565 S
GA1    O6      1.958   2_565 S
GA1    O11     1.957   3_656 S
GA1    F2      1.945   7_565 S
GA1    F1      1.966   2_564 S
GA2    F1      1.988   .     S
GA2    O3      1.838   .     S
GA2    O10     1.858   4_456 S
GA2    O8      1.980   4_456 S
GA2    O5      1.834   7     S
GA3    F2      1.984   .     S
GA3    O2      1.936   .     S
GA3    O7      1.866   8     S
GA3    O9      1.878   5_665 S
GA3    O1      1.858   5_565 S
P1     O1      1.553   7     S
P1     O2      1.524   7     S
P1     O4      1.539   7     S
P1     O3      1.543   7_554 S
P2     O5      1.532   .     S
P2     O6      1.532   .     S
P2     O7      1.543   .     S
P2     O8      1.538   .     S
P3     O10     1.546   4_456 S
P3     O11     1.528   4_457 S
P3     O12     1.530   4_456 S
P3     O9      1.548   4_456 S
F1     GA1     1.966   2_565 S
F2     GA1     1.945   7_564 S
O1     GA3     1.858   5_565 S
O1     P1      1.553   7_554 S
O2     P1      1.524   7_554 S
O3     P1      1.543   7     S
O4     GA1     1.945   2_564 S
O4     P1      1.539   7_554 S
O5     GA2     1.834   7_554 S
O6     GA1     1.958   2_564 S
O7     GA3     1.866   8_545 S
O8     GA2     1.980   4_556 S
O9     GA3     1.878   5_665 S
O9     P3      1.548   4_556 S
O10    GA2     1.858   4_556 S
O10    P3      1.546   4_556 S
O11    GA1     1.957   3_646 S
O11    P3      1.528   4_557 S
O12    GA1     1.957   2_564 S
O12    P3      1.530   4_556 S
N1     C1      1.486   3_646 S
N2     C2      1.484   .     S
C1     C3      1.507   1_565 S
C1     N1      1.486   3_656 S
C2     C3      1.514   .     S
C3     C1      1.507   1_545 S
