# Supplementary material for: Origin of the structure-directing effect resulting in identical topological open-framework materials
Source: Sci Rep. 2015 Oct 8;5:14940. doi: 10.1038/srep14940 (PMC4597409; doi:10.1038/srep14940)
Supplement: Supplementary Data [file srep14940-s3.zip › GaPO 1,4-diaminobutane.cif]

data_Micropor.\Mater.\5\(1996)\365-ULM-3-1
_audit_creation_date              2012-04-11
_audit_creation_method            'Materials Studio'
_symmetry_space_group_name_H-M    'PBCA'
_symmetry_Int_Tables_number       61
_symmetry_cell_setting            orthorhombic
loop_
_symmetry_equiv_pos_as_xyz
  x,y,z
  -x+1/2,-y,z+1/2
  -x,y+1/2,-z+1/2
  x+1/2,-y+1/2,-z
  -x,-y,-z
  x+1/2,y,-z+1/2
  x,-y+1/2,z+1/2
  -x+1/2,y+1/2,z
_cell_length_a                    10.0750
_cell_length_b                    18.5060
_cell_length_c                    16.0600
_cell_angle_alpha                 90.0000
_cell_angle_beta                  90.0000
_cell_angle_gamma                 90.0000
loop_
_atom_site_label
_atom_site_type_symbol
_atom_site_fract_x
_atom_site_fract_y
_atom_site_fract_z
_atom_site_U_iso_or_equiv
_atom_site_adp_type
_atom_site_occupancy
GA1    Ga    0.18220   0.71780   0.53980   0.00000  Uiso   1.00
GA2    Ga    0.16430   0.32320   0.85050   0.00000  Uiso   1.00
GA3    Ga    0.15370   0.59120   0.01040   0.00000  Uiso   1.00
P1     P     0.14260   0.07750   0.51160   0.00000  Uiso   1.00
P2     P     0.35020   0.16930   0.18440   0.00000  Uiso   1.00
P3     P     0.11890   0.18370   0.94240   0.00000  Uiso   1.00
F1     F     0.33030   0.30830   0.91870   0.00000  Uiso   1.00
F2     F     0.08890   0.69500   0.00410   0.00000  Uiso   1.00
O1     O     0.99950   0.43290   0.04520   0.00000  Uiso   1.00
O2     O     0.21750   0.49390   0.01930   0.00000  Uiso   1.00
O3     O     0.13180   0.40090   0.91920   0.00000  Uiso   1.00
O4     O     0.21250   0.36580   0.06560   0.00000  Uiso   1.00
O5     O     0.26830   0.15190   0.26220   0.00000  Uiso   1.00
O6     O     0.31360   0.24470   0.15160   0.00000  Uiso   1.00
O7     O     0.31730   0.10850   0.12200   0.00000  Uiso   1.00
O8     O     0.49790   0.16630   0.20850   0.00000  Uiso   1.00
O9     O     0.70280   0.38610   0.05830   0.00000  Uiso   1.00
O10    O     0.64170   0.27590   0.14070   0.00000  Uiso   1.00
O11    O     0.65520   0.26890   0.98450   0.00000  Uiso   1.00
O12    O     0.47390   0.33990   0.05190   0.00000  Uiso   1.00
N1     N     0.49080   0.69510   0.67650   0.00000  Uiso   1.00
N2a    N     0.52840   0.40690   0.86240   0.00000  Uiso   1.00
N2b    N     0.49460   0.48310   0.93480   0.00000  Uiso   1.00
C1     C     0.56800   0.63590   0.71860   0.00000  Uiso   1.00
C2     C     0.47840   0.57810   0.75160   0.00000  Uiso   1.00
C3     C     0.56290   0.51680   0.78880   0.00000  Uiso   1.00
C4     C     0.47400   0.47170   0.84270   0.00000  Uiso   1.00
loop_
_geom_bond_atom_site_label_1
_geom_bond_atom_site_label_2
_geom_bond_distance
_geom_bond_site_symmetry_2
_ccdc_geom_bond_type
GA1    O12     1.911   2_565 S
GA1    O4      1.921   2_565 S
GA1    O6      1.925   2_565 S
GA1    F2      1.954   7_565 S
GA1    O11     1.931   3_656 S
GA1    F1      2.008   2_564 S
GA2    F1      2.018   .     S
GA2    O3      1.842   .     S
GA2    O10     1.853   4_456 S
GA2    O8      1.936   4_456 S
GA2    O5      1.822   7     S
GA3    F2      2.031   .     S
GA3    O2      1.917   .     S
GA3    O7      1.844   8     S
GA3    O9      1.867   5_665 S
GA3    O1      1.838   5_665 S
P1     O2      1.527   7     S
P1     O4      1.533   7     S
P1     O1      1.551   7_455 S
P1     O3      1.541   7_554 S
P2     O5      1.532   .     S
P2     O6      1.536   .     S
P2     O7      1.543   .     S
P2     O8      1.539   .     S
P3     O10     1.547   4_456 S
P3     O12     1.528   4_456 S
P3     O9      1.544   4_456 S
P3     O11     1.510   4_457 S
F1     GA1     2.008   2_565 S
F2     GA1     1.954   7_564 S
O1     GA3     1.838   5_665 S
O1     P1      1.551   7_654 S
O2     P1      1.527   7_554 S
O3     P1      1.541   7     S
O4     GA1     1.921   2_564 S
O4     P1      1.533   7_554 S
O5     GA2     1.822   7_554 S
O6     GA1     1.925   2_564 S
O7     GA3     1.844   8_545 S
O8     GA2     1.936   4_556 S
O9     GA3     1.867   5_665 S
O9     P3      1.544   4_556 S
O10    GA2     1.853   4_556 S
O10    P3      1.547   4_556 S
O11    GA1     1.931   3_646 S
O11    P3      1.510   4_557 S
O12    GA1     1.911   2_564 S
O12    P3      1.528   4_556 S
N1     C1      1.504   .     S
N2a    C4      1.356   .     S
N2b    C4      1.508   .     S
C1     C2      1.497   .     S
C2     C3      1.539   .     S
C3     C4      1.499   .     S
