# Supplementary material for: Origin of the structure-directing effect resulting in identical topological open-framework materials
Source: Sci Rep. 2015 Oct 8;5:14940. doi: 10.1038/srep14940 (PMC4597409; doi:10.1038/srep14940)
Supplement: Supplementary Data [file srep14940-s3.zip › GaPO 1,5-diaminopentane.cif]

data_Micropor.\Mater.\5\(1996)\365-ULM-3-2
_audit_creation_date              2012-04-10
_audit_creation_method            'Materials Studio'
_symmetry_space_group_name_H-M    'PBCA'
_symmetry_Int_Tables_number       61
_symmetry_cell_setting            orthorhombic
loop_
_symmetry_equiv_pos_as_xyz
  x,y,z
  -x+1/2,-y,z+1/2
  -x,y+1/2,-z+1/2
  x+1/2,-y+1/2,-z
  -x,-y,-z
  x+1/2,y,-z+1/2
  x,-y+1/2,z+1/2
  -x+1/2,y+1/2,z
_cell_length_a                    10.0750
_cell_length_b                    18.5060
_cell_length_c                    16.0600
_cell_angle_alpha                 90.0000
_cell_angle_beta                  90.0000
_cell_angle_gamma                 90.0000
loop_
_atom_site_label
_atom_site_type_symbol
_atom_site_fract_x
_atom_site_fract_y
_atom_site_fract_z
_atom_site_U_iso_or_equiv
_atom_site_adp_type
_atom_site_occupancy
GA1    Ga    0.17910   0.71630   0.53760   0.00000  Uiso   1.00
GA2    Ga    0.16450   0.32220   0.84910   0.00000  Uiso   1.00
GA3    Ga    0.15330   0.59210   0.01320   0.00000  Uiso   1.00
P1     P     0.14560   0.07740   0.50590   0.00000  Uiso   1.00
P2     P     0.35100   0.17280   0.18270   0.00000  Uiso   1.00
P3     P     0.12210   0.18510   0.94620   0.00000  Uiso   1.00
F1     F     0.33030   0.30700   0.91730   0.00000  Uiso   1.00
F2     F     0.08690   0.69660   0.00580   0.00000  Uiso   1.00
O1     O     0.00350   0.42910   0.03790   0.00000  Uiso   1.00
O2     O     0.21450   0.49500   0.01580   0.00000  Uiso   1.00
O3     O     0.13900   0.40170   0.91430   0.00000  Uiso   1.00
O4     O     0.22010   0.36760   0.05750   0.00000  Uiso   1.00
O5     O     0.26950   0.15840   0.25970   0.00000  Uiso   1.00
O6     O     0.31650   0.24710   0.14900   0.00000  Uiso   1.00
O7     O     0.31720   0.11210   0.12260   0.00000  Uiso   1.00
O8     O     0.49650   0.16900   0.20710   0.00000  Uiso   1.00
O9     O     0.70650   0.38370   0.05390   0.00000  Uiso   1.00
O10    O     0.64250   0.27520   0.13470   0.00000  Uiso   1.00
O11    O     0.65940   0.26740   0.98270   0.00000  Uiso   1.00
O12    O     0.47820   0.33820   0.04650   0.00000  Uiso   1.00
N1     N     0.48540   0.70760   0.65960   0.00000  Uiso   1.00
N2a    N     0.49590   0.47410   0.94210   0.00000  Uiso   1.00
N2b    N     0.53400   0.39780   0.86450   0.00000  Uiso   1.00
C1     C     0.49130   0.64210   0.71480   0.00000  Uiso   1.00
C2     C     0.61200   0.60060   0.73380   0.00000  Uiso   1.00
C3     C     0.60430   0.54530   0.78860   0.00000  Uiso   1.00
C4     C     0.48090   0.50490   0.79100   0.00000  Uiso   1.00
C5     C     0.47230   0.45840   0.86120   0.00000  Uiso   1.00
loop_
_geom_bond_atom_site_label_1
_geom_bond_atom_site_label_2
_geom_bond_distance
_geom_bond_site_symmetry_2
_ccdc_geom_bond_type
GA1    O12     1.884   2_565 S
GA1    O4      1.883   2_565 S
GA1    O6      1.914   2_565 S
GA1    F2      1.929   7_565 S
GA1    O11     1.910   3_656 S
GA1    F1      1.982   2_564 S
GA2    F1      2.017   .     S
GA2    O3      1.824   .     S
GA2    O10     1.835   4_456 S
GA2    O8      1.925   4_456 S
GA2    O5      1.819   7     S
GA3    F2      2.050   .     S
GA3    O2      1.900   .     S
GA3    O7      1.820   8     S
GA3    O9      1.832   5_665 S
GA3    O1      1.823   5_565 S
P1     O1      1.526   7     S
P1     O2      1.517   7     S
P1     O4      1.512   7     S
P1     O3      1.523   7_554 S
P2     O5      1.508   .     S
P2     O6      1.518   .     S
P2     O7      1.520   .     S
P2     O8      1.519   .     S
P3     O10     1.507   4_456 S
P3     O12     1.517   4_456 S
P3     O9      1.531   4_456 S
P3     O11     1.489   4_457 S
F1     GA1     1.982   2_565 S
F2     GA1     1.929   7_564 S
O1     GA3     1.823   5_565 S
O1     P1      1.526   7_554 S
O2     P1      1.517   7_554 S
O3     P1      1.523   7     S
O4     GA1     1.883   2_564 S
O4     P1      1.512   7_554 S
O5     GA2     1.819   7_554 S
O6     GA1     1.914   2_564 S
O7     GA3     1.820   8_545 S
O8     GA2     1.925   4_556 S
O9     GA3     1.832   5_665 S
O9     P3      1.531   4_556 S
O10    GA2     1.835   4_556 S
O10    P3      1.507   4_556 S
O11    GA1     1.910   3_646 S
O11    P3      1.489   4_557 S
O12    GA1     1.884   2_564 S
O12    P3      1.517   4_556 S
N1     C1      1.503   .     S
N2a    C5      1.352   .     S
N2b    C5      1.283   .     S
C1     C2      1.470   .     S
C2     C3      1.352   .     S
C3     C4      1.451   .     S
C4     C5      1.421   .     S
