# Supplementary material for: Origin of the structure-directing effect resulting in identical topological open-framework materials
Source: Sci Rep. 2015 Oct 8;5:14940. doi: 10.1038/srep14940 (PMC4597409; doi:10.1038/srep14940)
Supplement: Supplementary Data [file srep14940-s3.zip › Layered 4x6x8 1,5-diaminopentane_trans.cif]

data_Layered\4x6x8\1,5-diaminopentane
_audit_creation_date              2015-07-13
_audit_creation_method            'Materials Studio'
_symmetry_space_group_name_H-M    'P21/C'
_symmetry_Int_Tables_number       14
_symmetry_cell_setting            monoclinic
loop_
_symmetry_equiv_pos_as_xyz
  x,y,z
  -x,y+1/2,-z+1/2
  -x,-y,-z
  x,-y+1/2,z+1/2
_cell_length_a                    9.8010
_cell_length_b                    14.8370
_cell_length_c                    17.8150
_cell_angle_alpha                 90.0000
_cell_angle_beta                  105.6500
_cell_angle_gamma                 90.0000
loop_
_atom_site_label
_atom_site_type_symbol
_atom_site_fract_x
_atom_site_fract_y
_atom_site_fract_z
_atom_site_U_iso_or_equiv
_atom_site_adp_type
_atom_site_occupancy
AL5    Al    0.40210   0.38714   0.17949   0.01520  Uiso   1.00
AL6    Al    0.52960   0.26041  -0.10243   0.01470  Uiso   1.00
AL7    Al    0.43050   0.11042   0.16904   0.01560  Uiso   1.00
P1     P     0.52373   0.26091   0.07345   0.01610  Uiso   1.00
P2     P     0.68183   0.09137   0.32672   0.01620  Uiso   1.00
P3     P     0.25937   0.26411  -0.25203   0.01670  Uiso   1.00
P4     P     0.34858  -0.09066   0.16247   0.01600  Uiso   1.00
O8     O     0.67920   0.26770   0.10950   0.03250  Uiso   1.00
O9     O     0.46250   0.17160   0.09260   0.02430  Uiso   1.00
O10    O     0.44370   0.33810   0.10050   0.02480  Uiso   1.00
O11    O     0.48580   0.26850  -0.01550   0.02290  Uiso   1.00
O12    O     0.58240   0.11040   0.24570   0.02800  Uiso   1.00
O13    O     0.33900   0.49330   0.15180   0.02550  Uiso   1.00
O14    O     0.83180   0.10910   0.32690   0.02890  Uiso   1.00
O15    O     0.63630   0.35010  -0.11340   0.02700  Uiso   1.00
O16    O     0.37180   0.26550  -0.17370   0.02920  Uiso   1.00
O17    O     0.27280   0.32470   0.20640   0.02730  Uiso   1.00
O18    O     0.11350   0.27330  -0.24130   0.02530  Uiso   1.00
O19    O     0.29080   0.15740   0.19820   0.02770  Uiso   1.00
O20    O     0.38460   0.00220   0.13510   0.02510  Uiso   1.00
O21    O     0.55390   0.39170   0.25600   0.02670  Uiso   1.00
O22    O     0.19730  -0.09570   0.16520   0.02760  Uiso   1.00
O23    O     0.61760   0.16000  -0.10580   0.02530  Uiso   1.00
N24    N     0.00920   0.76250   0.11900   0.03000  Uiso   1.00
N25    N    -0.12590   1.13940   0.17760   0.02920  Uiso   1.00
N26    N     0.80100   0.42550   0.17870   0.02840  Uiso   1.00
C27    C     0.73000   0.51000   0.14350   0.03770  Uiso   1.00
C28    C     0.71560   0.50950   0.05580   0.04330  Uiso   1.00
C29    C     0.86100   0.49730   0.04060   0.04220  Uiso   1.00
C30    C     0.93400   0.41220   0.08070   0.04110  Uiso   1.00
C31    C     0.94650   0.41640   0.16780   0.03660  Uiso   1.00
C32    C    -0.08360   0.78440   0.03980   0.03830  Uiso   1.00
C33    C    -0.12110   0.88520   0.03430   0.03960  Uiso   1.00
C34    C    -0.21500   0.91030   0.08730   0.04680  Uiso   1.00
C35    C    -0.24010   1.01200   0.09230   0.04930  Uiso   1.00
C36    C    -0.10250   1.06160   0.13010   0.04640  Uiso   1.00
H1     H     0.78910   0.56280   0.16750   0.04120  Uiso   1.00
H2     H     0.63430   0.51470   0.15300   0.04120  Uiso   1.00
H3     H     0.67180   0.56720   0.03210   0.04640  Uiso   1.00
H4     H     0.65380   0.45780   0.03150   0.04640  Uiso   1.00
H5     H     0.92110   0.55050   0.06290   0.04450  Uiso   1.00
H6     H     0.85040   0.49400  -0.01680   0.04450  Uiso   1.00
H7     H     1.03040   0.40680   0.07220   0.04640  Uiso   1.00
H8     H     0.87550   0.35880   0.05760   0.04640  Uiso   1.00
H9     H     1.00560   0.46950   0.19120   0.03830  Uiso   1.00
H10    H     0.99170   0.35990   0.19350   0.03830  Uiso   1.00
H11    H    -0.03350   0.76890  -0.00050   0.03790  Uiso   1.00
H12    H    -0.17310   0.74850   0.03030   0.03790  Uiso   1.00
H13    H    -0.03120   0.92070   0.05060   0.03870  Uiso   1.00
H14    H    -0.17210   0.90060  -0.02080   0.03870  Uiso   1.00
H15    H    -0.16840   0.88790   0.14100   0.04840  Uiso   1.00
H16    H    -0.30870   0.87970   0.06700   0.04840  Uiso   1.00
H17    H    -0.30780   1.02260   0.12440   0.05070  Uiso   1.00
H18    H    -0.28140   1.03610   0.03850   0.05070  Uiso   1.00
H19    H    -0.06080   1.08380   0.08810   0.05210  Uiso   1.00
H20    H    -0.03500   1.01860   0.16440   0.05210  Uiso   1.00
H21    H     0.05900   0.70400   0.12000   0.07000  Uiso   1.00
H22    H     0.09000   0.81100   0.13600   0.06000  Uiso   1.00
H23    H    -0.04200   0.76800   0.15500   0.03000  Uiso   1.00
H24    H    -0.03000   1.17200   0.20200   0.07000  Uiso   1.00
H25    H    -0.16200   1.12100   0.22300   0.06000  Uiso   1.00
H26    H    -0.18400   1.17000   0.14600   0.08000  Uiso   1.00
H27    H     0.80700   0.41900   0.23100   0.04000  Uiso   1.00
H28    H     0.77400   0.37500   0.15400   0.05000  Uiso   1.00
loop_
_geom_bond_atom_site_label_1
_geom_bond_atom_site_label_2
_geom_bond_distance
_geom_bond_site_symmetry_2
_ccdc_geom_bond_type
AL5    O10     1.728   .     S
AL5    O13     1.715   .     S
AL5    O17     1.738   .     S
AL5    O21     1.727   .     S
AL6    O11     1.719   .     S
AL6    O15     1.736   .     S
AL6    O16     1.718   .     S
AL6    O23     1.731   .     S
AL7    O9      1.734   .     S
AL7    O12     1.728   .     S
AL7    O19     1.736   .     S
AL7    O20     1.732   .     S
P1     O8      1.489   .     S
P1     O9      1.531   .     S
P1     O10     1.537   .     S
P1     O11     1.531   .     S
P2     O12     1.534   .     S
P2     O14     1.492   .     S
P2     O13     1.532   2_645 S
P2     O15     1.532   4     S
P3     O16     1.527   .     S
P3     O18     1.499   .     S
P3     O17     1.534   4_554 S
P3     O19     1.544   4_554 S
P4     O20     1.534   .     S
P4     O22     1.498   .     S
P4     O23     1.539   3_655 S
P4     O21     1.531   2_645 S
O13    P2      1.532   2_655 S
O15    P2      1.532   4_554 S
O17    P3      1.534   4     S
O19    P3      1.544   4     S
O21    P4      1.531   2_655 S
O23    P4      1.539   3_655 S
N24    C32     1.494   .     S
N24    H21     0.994   .     S
N24    H22     1.052   .     S
N24    H23     0.918   .     S
N25    C36     1.485   .     S
N25    H24     1.042   .     S
N25    H25     1.004   .     S
N25    H26     0.821   .     S
N26    C27     1.488   .     S
N26    C31     1.496   .     S
N26    H27     0.923   .     S
N26    H28     0.873   .     S
C27    C28     1.530   .     S
C27    H1      0.999   .     S
C27    H2      0.999   .     S
C28    C29     1.531   .     S
C28    H3      0.999   .     S
C28    H4      1.001   .     S
C29    C30     1.530   .     S
C29    H5      1.001   .     S
C29    H6      1.001   .     S
C30    C31     1.524   .     S
C30    H7      1.000   .     S
C30    H8      0.999   .     S
C31    H9      1.000   .     S
C31    H10     1.000   .     S
C32    C33     1.537   .     S
C32    H11     1.000   .     S
C32    H12     1.001   .     S
C33    C34     1.532   .     S
C33    H13     1.000   .     S
C33    H14     1.000   .     S
C34    C35     1.535   .     S
C34    H15     0.999   .     S
C34    H16     1.001   .     S
C35    C36     1.524   .     S
C35    H17     0.998   .     S
C35    H18     1.001   .     S
C36    H19     1.000   .     S
C36    H20     1.000   .     S
