# Supplementary material for: Origin of the structure-directing effect resulting in identical topological open-framework materials
Source: Sci Rep. 2015 Oct 8;5:14940. doi: 10.1038/srep14940 (PMC4597409; doi:10.1038/srep14940)
Supplement: Supplementary Data [file srep14940-s3.zip › Layered 4x6x8 cyclobutylamine, piperidine_trans.cif]

data_Layered\4x6x8\cyclobutylamine,\piperidine
_audit_creation_date              2015-07-13
_audit_creation_method            'Materials Studio'
_symmetry_space_group_name_H-M    'P21'
_symmetry_Int_Tables_number       4
_symmetry_cell_setting            monoclinic
loop_
_symmetry_equiv_pos_as_xyz
  x,y,z
  -x,y+1/2,-z
_cell_length_a                    8.9930
_cell_length_b                    14.8840
_cell_length_c                    9.7990
_cell_angle_alpha                 90.0000
_cell_angle_beta                  103.5200
_cell_angle_gamma                 90.0000
loop_
_atom_site_label
_atom_site_type_symbol
_atom_site_fract_x
_atom_site_fract_y
_atom_site_fract_z
_atom_site_U_iso_or_equiv
_atom_site_adp_type
_atom_site_occupancy
AL1    Al   -0.14660   0.51230   0.43610   0.01600  Uiso   1.00
AL2    Al   -0.15030   0.23480   0.41110   0.01300  Uiso   1.00
AL3    Al    0.29220   0.37410   0.52710   0.01400  Uiso   1.00
P4     P     0.15420   0.21000   0.65570   0.01500  Uiso   1.00
P5     P     0.16130   0.53180   0.67480   0.01400  Uiso   1.00
P6     P    -0.35090   0.36690   0.53300   0.01400  Uiso   1.00
P7     P     0.00520   0.37970   0.26450   0.01300  Uiso   1.00
O8     O     0.20800   0.62930   0.65190   0.02200  Uiso   1.00
O9     O     0.16880   0.51270   0.82590   0.02300  Uiso   1.00
O10    O     0.21110   0.11940   0.61200   0.02400  Uiso   1.00
O11    O    -0.07410   0.46260   0.30560   0.02600  Uiso   1.00
O12    O    -0.09100   0.29600   0.28260   0.02300  Uiso   1.00
O13    O    -0.52590   0.37120   0.49700   0.02000  Uiso   1.00
O14    O     0.14440   0.20940   0.80620   0.02200  Uiso   1.00
O15    O    -0.28110   0.36110   0.68840   0.03000  Uiso   1.00
O16    O     0.01690   0.38620   0.11400   0.02100  Uiso   1.00
O17    O    -0.29830   0.45250   0.46910   0.02400  Uiso   1.00
O18    O     0.26510   0.28140   0.62850   0.02000  Uiso   1.00
O19    O    -0.00370   0.22920   0.56120   0.02500  Uiso   1.00
O20    O    -0.00350   0.51760   0.58950   0.02500  Uiso   1.00
O21    O     0.27090   0.47100   0.61590   0.02400  Uiso   1.00
O22    O    -0.30820   0.28560   0.45400   0.02500  Uiso   1.00
O23    O     0.16300   0.37110   0.36450   0.02500  Uiso   1.00
N24    N     0.23930   0.35910  -0.03120   0.03800  Uiso   1.00
N29    N     0.12980  -0.01170   0.12040   0.02100  Uiso   1.00
N34    N     0.16710   0.69540   0.19290   0.03700  Uiso   1.00
C25    C     0.36960   0.34160   0.00220   0.14700  Uiso   1.00
C26    C     0.48810   0.39530  -0.06010   0.19900  Uiso   1.00
C27    C     0.58910   0.39940   0.11240   0.13300  Uiso   1.00
C28    C     0.47880   0.38200   0.15600   0.16100  Uiso   1.00
C30    C     0.21810   0.07290   0.11030   0.03700  Uiso   1.00
C31    C     0.20150   0.14720   0.20810   0.07300  Uiso   1.00
C32    C     0.35880   0.16290   0.25470   0.21200  Uiso   1.00
C33    C     0.39350   0.06870   0.18390   0.11600  Uiso   1.00
C35    C     0.43640   0.61510   0.13850   0.08100  Uiso   1.00
C36    C     0.35750   0.69990   0.05680   0.08700  Uiso   1.00
C37    C     0.18970   0.70100   0.04970   0.05100  Uiso   1.00
C38    C     0.24070   0.61210   0.26960   0.03600  Uiso   1.00
C39    C     0.40880   0.61120   0.27660   0.05800  Uiso   1.00
loop_
_geom_bond_atom_site_label_1
_geom_bond_atom_site_label_2
_geom_bond_distance
_geom_bond_site_symmetry_2
_ccdc_geom_bond_type
AL1    O11     1.731   .     S
AL1    O17     1.722   .     S
AL1    O20     1.737   .     S
AL1    O10     1.724   2_556 S
AL2    O12     1.736   .     S
AL2    O19     1.733   .     S
AL2    O22     1.745   .     S
AL2    O8      1.722   2_546 S
AL3    O13     1.729   1_655 S
AL3    O18     1.750   .     S
AL3    O21     1.718   .     S
AL3    O23     1.739   .     S
P4     O10     1.538   .     S
P4     O14     1.498   .     S
P4     O18     1.523   .     S
P4     O19     1.530   .     S
P5     O8      1.542   .     S
P5     O9      1.494   .     S
P5     O20     1.536   .     S
P5     O21     1.546   .     S
P6     O13     1.532   .     S
P6     O15     1.508   .     S
P6     O17     1.542   .     S
P6     O22     1.533   .     S
P7     O11     1.526   .     S
P7     O12     1.550   .     S
P7     O16     1.506   .     S
P7     O23     1.530   .     S
O8     AL2     1.722   2_556 S
O10    AL1     1.724   2_546 S
O13    AL3     1.729   1_455 S
N24    C25     1.170   .     S
N29    C30     1.504   .     S
N34    C37     1.466   .     S
N34    C38     1.519   .     S
C25    C26     1.566   .     S
C25    C28     1.704   .     S
C26    C27     1.723   .     S
C27    C28     1.197   .     S
C30    C31     1.494   .     S
C30    C33     1.575   .     S
C31    C32     1.401   .     S
C32    C33     1.627   .     S
C35    C36     1.572   .     S
C35    C39     1.433   .     S
C36    C37     1.494   .     S
C38    C39     1.497   .     S
