# Supplementary material for: Origin of the structure-directing effect resulting in identical topological open-framework materials
Source: Sci Rep. 2015 Oct 8;5:14940. doi: 10.1038/srep14940 (PMC4597409; doi:10.1038/srep14940)
Supplement: Supplementary Data [file srep14940-s3.zip › Layered 4x6x8 ethylamine_trans.cif]

data_Layered\4x6x8\etylyamine
_audit_creation_date              2015-07-13
_audit_creation_method            'Materials Studio'
_symmetry_space_group_name_H-M    'P21/M'
_symmetry_Int_Tables_number       11
_symmetry_cell_setting            monoclinic
loop_
_symmetry_equiv_pos_as_xyz
  x,y,z
  -x,y+1/2,-z
  -x,-y,-z
  x,-y+1/2,z
_cell_length_a                    8.9200
_cell_length_b                    14.8960
_cell_length_c                    9.3630
_cell_angle_alpha                 90.0000
_cell_angle_beta                  106.0700
_cell_angle_gamma                 90.0000
loop_
_atom_site_label
_atom_site_type_symbol
_atom_site_fract_x
_atom_site_fract_y
_atom_site_fract_z
_atom_site_U_iso_or_equiv
_atom_site_adp_type
_atom_site_occupancy
AL5    Al    0.65610   0.11000   0.58370   0.01700  Uiso   1.00
P3     P     0.33550   0.09020   0.32600   0.01700  Uiso   1.00
O8     O     0.33250   0.10150   0.16700   0.03400  Uiso   1.00
O11    O     0.59930   0.16680   0.72230   0.03200  Uiso   1.00
O12    O     0.80900   0.16670   0.54540   0.02900  Uiso   1.00
O13    O     0.50150   0.10440   0.42440   0.03300  Uiso   1.00
O14    O     0.22700   0.15570   0.37260   0.03100  Uiso   1.00
O15    O     0.28090  -0.00410   0.35340   0.03100  Uiso   1.00
N19    N     0.63710   0.11520   0.12910   0.04000  Uiso   1.00
C20    C     0.72780   0.03470   0.12770   0.10800  Uiso   1.00
C21    C     0.79430  -0.00700   0.24900   0.23600  Uiso   1.00
H23    H     0.25140   0.19420   0.04880   0.06300  Uiso   1.00
H24    H     0.03860   0.19720  -0.15470   0.13600  Uiso   1.00
H26    H    -0.01590   0.19700   0.07110   0.37200  Uiso   1.00
H27    H     0.61860   0.15050   0.03550   0.06300  Uiso   1.00
H28    H     0.68410   0.15840   0.18810   0.06300  Uiso   1.00
H29    H     0.53790   0.11020   0.16240   0.06300  Uiso   1.00
H30    H     0.81480   0.05460   0.09430   0.13600  Uiso   1.00
H31    H     0.66740  -0.00530   0.05330   0.13600  Uiso   1.00
H32    H     0.85550  -0.05640   0.23070   0.37200  Uiso   1.00
H33    H     0.85830   0.03130   0.32390   0.37200  Uiso   1.00
H34    H     0.70890  -0.02940   0.28240   0.37200  Uiso   1.00
AL4    Al    0.21070   0.25000   0.47590   0.01500  Uiso   1.00
P1     P     0.51340   0.25000   0.75280   0.01700  Uiso   1.00
P2     P     0.85860   0.25000   0.47390   0.01700  Uiso   1.00
O6     O     0.50770   0.25000   0.91060   0.03100  Uiso   1.00
O7     O     0.79180   0.25000   0.30890   0.03500  Uiso   1.00
O9     O     0.35050   0.25000   0.64590   0.03400  Uiso   1.00
O10    O     1.03630   0.25000   0.52100   0.02800  Uiso   1.00
N16    N     0.22750   0.25000  -0.00410   0.03200  Uiso   1.00
C17    C     0.06140   0.25000  -0.09220   0.05700  Uiso   1.00
C18    C    -0.04050   0.25000   0.00940   0.13500  Uiso   1.00
H22    H     0.29580   0.25000  -0.05660   0.06300  Uiso   1.00
H25    H    -0.15030   0.25000  -0.04320   0.37200  Uiso   1.00
loop_
_geom_bond_atom_site_label_1
_geom_bond_atom_site_label_2
_geom_bond_distance
_geom_bond_site_symmetry_2
_ccdc_geom_bond_type
AL5    O11     1.738   .     S
AL5    O12     1.724   .     S
AL5    O13     1.730   .     S
AL5    O15     1.723   3_656 S
P3     O8      1.491   .     S
P3     O13     1.527   .     S
P3     O14     1.521   .     S
P3     O15     1.531   .     S
O11    P1      1.525   .     S
O12    P2      1.532   .     S
O14    AL4     1.734   .     S
O15    AL5     1.723   3_656 S
N19    C20     1.449   .     S
N19    H27     0.996   .     S
N19    H28     0.876   .     S
N19    H29     1.019   .     S
C20    C21     1.286   .     S
C20    H30     0.960   .     S
C20    H31     0.961   .     S
C21    H32     0.960   .     S
C21    H33     0.960   .     S
C21    H34     0.960   .     S
H23    N16     0.961   .     S
H24    C17     0.968   .     S
H26    C18     0.967   .     S
AL4    O14     1.734   4     S
AL4    O9      1.729   .     S
AL4    O10     1.721   1_455 S
P1     O11     1.525   4     S
P1     O6      1.492   .     S
P1     O9      1.519   .     S
P2     O12     1.532   4     S
P2     O7      1.494   .     S
P2     O10     1.523   .     S
O10    AL4     1.721   1_655 S
N16    H23     0.961   4     S
N16    C17     1.483   .     S
N16    H22     0.882   .     S
C17    H24     0.968   4     S
C17    C18     1.487   .     S
C18    H26     0.967   4     S
C18    H25     0.967   .     S
