# Supplementary material for: Origin of the structure-directing effect resulting in identical topological open-framework materials
Source: Sci Rep. 2015 Oct 8;5:14940. doi: 10.1038/srep14940 (PMC4597409; doi:10.1038/srep14940)
Supplement: Supplementary Data [file srep14940-s3.zip › Layered 4x6x8 n-propylamine_trans.cif]

data_Layered\4x6x8\n-propylamine
_audit_creation_date              2015-07-13
_audit_creation_method            'Materials Studio'
_symmetry_space_group_name_H-M    'P21/C'
_symmetry_Int_Tables_number       14
_symmetry_cell_setting            monoclinic
loop_
_symmetry_equiv_pos_as_xyz
  x,y,z
  -x,y+1/2,-z+1/2
  -x,-y,-z
  x,-y+1/2,z+1/2
_cell_length_a                    11.3100
_cell_length_b                    14.8540
_cell_length_c                    18.6236
_cell_angle_alpha                 90.0000
_cell_angle_beta                  127.3941
_cell_angle_gamma                 90.0000
loop_
_atom_site_label
_atom_site_type_symbol
_atom_site_fract_x
_atom_site_fract_y
_atom_site_fract_z
_atom_site_U_iso_or_equiv
_atom_site_adp_type
_atom_site_occupancy
AL5    Al   -1.09718   0.88870  -1.23213   0.01200  Uiso   1.00
AL6    Al   -0.67836   0.74220  -1.08326   0.01000  Uiso   1.00
AL7    Al   -1.11791   0.61030  -1.25346   0.01100  Uiso   1.00
P1     P    -1.30909   0.75940  -1.39474   0.01200  Uiso   1.00
P2     P    -0.96165   0.73920  -1.08602   0.01200  Uiso   1.00
P3     P    -0.79677   0.90770  -1.21175   0.01200  Uiso   1.00
P4     P    -0.82135   0.59320  -1.23583   0.01300  Uiso   1.00
O8     O    -0.47908   0.76730  -0.45595   0.01800  Uiso   1.00
O9     O    -1.25044   0.83880  -1.32920   0.01800  Uiso   1.00
O10    O    -1.24724   0.76070  -1.44636   0.02600  Uiso   1.00
O11    O    -1.26901   0.67240  -1.33919   0.02200  Uiso   1.00
O12    O    -0.98387   0.76850  -0.52929   0.02100  Uiso   1.00
O13    O    -1.04389   0.65980  -1.14930   0.02200  Uiso   1.00
O14    O    -1.04254   0.82620  -1.13717   0.02200  Uiso   1.00
O15    O    -0.80474   0.74330  -1.05925   0.02300  Uiso   1.00
O16    O    -1.17608   0.50210  -1.25564   0.02300  Uiso   1.00
O17    O    -0.68925   0.84160  -1.13537   0.02300  Uiso   1.00
O18    O    -0.79728   0.89790  -1.29140   0.02900  Uiso   1.00
O19    O    -0.95369   0.89120  -1.24073   0.02400  Uiso   1.00
O20    O    -0.98064   0.60930  -1.26658   0.02500  Uiso   1.00
O21    O    -0.71461   0.65240  -1.15404   0.02000  Uiso   1.00
O22    O    -0.81359   0.61160  -1.31180   0.02600  Uiso   1.00
O23    O    -1.14491   0.99560  -1.22307   0.02100  Uiso   1.00
N24    N    -1.08207   0.89210  -1.45154   0.03000  Uiso   1.00
N28    N    -1.10100   0.63750  -1.47906   0.02400  Uiso   1.00
N32    N    -1.71823   0.75850  -1.35157   0.02700  Uiso   1.00
C25    C    -1.12395   0.98960  -1.47736   0.06800  Uiso   1.00
C26    C    -1.22847   1.02150  -1.45783   0.07500  Uiso   1.00
C27    C    -1.37285   0.98820  -1.52886   0.08900  Uiso   1.00
C29    C    -1.17122   0.55710  -1.53780   0.05000  Uiso   1.00
C30    C    -1.19081   0.48070  -1.48424   0.08000  Uiso   1.00
C31    C    -1.32785   0.50100  -1.49563   0.11700  Uiso   1.00
C33    C    -1.57202   0.76630  -1.33739   0.06100  Uiso   1.00
C34    C    -1.44800   0.74640  -1.23862   0.12000  Uiso   1.00
C35    C    -1.43308   0.64830  -1.21752   0.27500  Uiso   1.00
loop_
_geom_bond_atom_site_label_1
_geom_bond_atom_site_label_2
_geom_bond_distance
_geom_bond_site_symmetry_2
_ccdc_geom_bond_type
AL5    O9      1.737   .     S
AL5    O14     1.745   .     S
AL5    O19     1.725   .     S
AL5    O23     1.718   .     S
AL6    O15     1.738   .     S
AL6    O17     1.730   .     S
AL6    O21     1.740   .     S
AL6    O8      2.057   4_564 S
AL7    O11     1.734   .     S
AL7    O13     1.741   .     S
AL7    O16     1.728   .     S
AL7    O20     1.712   .     S
P1     O8      1.532   1_454 S
P1     O9      1.529   .     S
P1     O10     1.494   .     S
P1     O11     1.541   .     S
P2     O13     1.521   .     S
P2     O14     1.535   .     S
P2     O15     1.525   .     S
P2     O12     1.231   4_564 S
P3     O17     1.538   .     S
P3     O18     1.487   .     S
P3     O19     1.529   .     S
P3     O16     1.484   2_352 S
P4     O20     1.542   .     S
P4     O21     1.522   .     S
P4     O22     1.495   .     S
P4     O23     1.574   2_342 S
O8     P1      1.532   1_656 S
O8     AL6     2.057   4_565 S
O12    P2      1.231   4_565 S
O16    P3      1.484   2_342 S
O23    P4      1.574   2_352 S
N24    C25     1.509   .     S
N28    C29     1.483   .     S
N32    C33     1.512   .     S
C25    C26     1.509   .     S
C26    C27     1.427   .     S
C29    C30     1.613   .     S
C30    C31     1.462   .     S
C33    C34     1.518   .     S
C34    C35     1.492   .     S
