# Supplementary material for: Origin of the structure-directing effect resulting in identical topological open-framework materials
Source: Sci Rep. 2015 Oct 8;5:14940. doi: 10.1038/srep14940 (PMC4597409; doi:10.1038/srep14940)
Supplement: Supplementary Data [file srep14940-s3.zip › Layered 4x6x8 tetramethylethylenediamine_trans.cif]

data_Layered\4x6x8\tetramethylethylenediamine
_audit_creation_date              2015-07-13
_audit_creation_method            'Materials Studio'
_symmetry_space_group_name_H-M    'P-1'
_symmetry_Int_Tables_number       2
_symmetry_cell_setting            triclinic
loop_
_symmetry_equiv_pos_as_xyz
  x,y,z
  -x,-y,-z
_cell_length_a                    8.9907
_cell_length_b                    9.8359
_cell_length_c                    14.5566
_cell_angle_alpha                 75.8720
_cell_angle_beta                  88.6160
_cell_angle_gamma                 63.4040
loop_
_atom_site_label
_atom_site_type_symbol
_atom_site_fract_x
_atom_site_fract_y
_atom_site_fract_z
_atom_site_U_iso_or_equiv
_atom_site_adp_type
_atom_site_occupancy
AL1    Al    1.15602   0.44852   0.38791   0.02210  Uiso   1.00
AL2    Al    0.72342   0.49392   0.25331   0.01710  Uiso   1.00
AL3    Al    0.82932   0.54602  -0.10641   0.01910  Uiso   1.00
P1     P     0.77682   0.66592   0.39011   0.02310  Uiso   1.00
P2     P     1.08912   0.24292   0.27331   0.01810  Uiso   1.00
P3     P     0.36622   0.54862   0.22911   0.02210  Uiso   1.00
P4     P     0.79052   0.68512   0.06641   0.01810  Uiso   1.00
O1     O     1.12844   0.30574   0.35073   0.03610  Uiso   1.00
O2     O     0.96524   0.61384   0.38193   0.03210  Uiso   1.00
O3     O     0.73214   0.55114   0.35572   0.02610  Uiso   1.00
O4     O     0.75125   0.63785   0.49662   0.03910  Uiso   1.00
O5     O     0.67255   0.83184   0.33743   0.03810  Uiso   1.00
O6     O     0.89814   0.31794   0.25373   0.03210  Uiso   1.00
O7     O     1.16194   0.06874   0.30222   0.03010  Uiso   1.00
O8     O     1.16015   0.29374   0.18132   0.03810  Uiso   1.00
O9     O     0.55754   0.45004   0.25252   0.02610  Uiso   1.00
O10    O     0.28815   0.50145   0.31833   0.04110  Uiso   1.00
O11    O     0.31375   0.71954   0.19943   0.04610  Uiso   1.00
O12    O     0.31974   0.49175   0.15053   0.03910  Uiso   1.00
O13    O     0.71274   0.64294   0.15702   0.02710  Uiso   1.00
O14    O     0.76815   0.59674  -0.00132   0.03110  Uiso   1.00
O15    O     0.97964   0.62114   0.09143   0.03210  Uiso   1.00
O16    O     0.71024   0.85974   0.02572   0.03010  Uiso   1.00
O1W    O     0.42885   0.93905   0.18253   0.05710  Uiso   1.00
C1     C     1.04302  -0.09161   0.49621   0.05540  Uiso   1.00
C10    C     1.07231  -0.03902   0.52581   0.05540  Uiso   1.00
C2     C     1.34181  -0.09649   0.53846   0.08730  Uiso   1.00
C3     C     1.30311  -0.26758   0.46005   0.06620  Uiso   1.00
C4     C     0.93699   0.07368   0.01015   0.06020  Uiso   1.00
C5     C     0.67269   0.19988   0.07286   0.07120  Uiso   1.00
C6     C     0.89789  -0.03159   0.18035   0.06120  Uiso   1.00
N1     N     1.22486  -0.10616   0.47503   0.04110  Uiso   1.00
N2     N     0.82106   0.04575   0.08013   0.03810  Uiso   1.00
loop_
_geom_bond_atom_site_label_1
_geom_bond_atom_site_label_2
_geom_bond_distance
_geom_bond_site_symmetry_2
_ccdc_geom_bond_type
AL1    O1      1.737   .     S
AL1    O2      1.742   .     S
AL1    O10     1.716   1_655 S
AL1    O4      1.726   2_766 S
AL2    O3      1.732   .     S
AL2    O6      1.739   .     S
AL2    O9      1.729   .     S
AL2    O13     1.732   .     S
AL3    O14     1.726   .     S
AL3    O8      1.724   2_765 S
AL3    O15     1.736   2_765 S
AL3    O12     1.718   2_665 S
P1     O2      1.546   .     S
P1     O3      1.542   .     S
P1     O4      1.537   .     S
P1     O5      1.478   .     S
P2     O1      1.527   .     S
P2     O6      1.536   .     S
P2     O7      1.483   .     S
P2     O8      1.539   .     S
P3     O9      1.546   .     S
P3     O10     1.532   .     S
P3     O11     1.477   .     S
P3     O12     1.530   .     S
P4     O13     1.533   .     S
P4     O14     1.534   .     S
P4     O15     1.543   .     S
P4     O16     1.495   .     S
O4     AL1     1.726   2_766 S
O8     AL3     1.724   2_765 S
O10    AL1     1.716   1_455 S
O12    AL3     1.718   2_665 S
O15    AL3     1.736   2_765 S
C1     N1      1.605   .     S
C1     C10     1.205   2_756 S
C1     C1      1.644   2_756 S
C10    N1      1.497   .     S
C10    C1      1.205   2_756 S
C10    C10     1.310   2_756 S
C2     N1      1.465   .     S
C3     N1      1.492   .     S
C4     N2      1.506   .     S
C4     C4      1.481   2_755 S
C5     N2      1.485   .     S
C6     N2      1.490   .     S
