# Supplementary material for: Origin of the structure-directing effect resulting in identical topological open-framework materials
Source: Sci Rep. 2015 Oct 8;5:14940. doi: 10.1038/srep14940 (PMC4597409; doi:10.1038/srep14940)
Supplement: Supplementary Data [file srep14940-s3.zip › ZnPO 3-methylaminopropylamine.cif]

#============================================================================== 
data_global
#==============================================================================

# 1. SUBMISSION DETAILS

_publ_contact_author           
;  	Rita Hazell
	Department of Chemistry, University of Aarhus
	Langelandsgade 140
	DK-8000 Aarhus C, Denmark
	Phone: +45 8942 3894
	Fax:   +45 8619 6199
	E-mail: haz@chem.au.dk
;


#==============================================================================

# 3. TITLE AND AUTHOR LIST

_publ_section_title
;
New Amine-Templated Zinc Phosphates.

Torben R. Jensen,* Nicolas G�rentes, Josua Jepsen, Rita G. Hazell, and Hans J�rgen Jakobsen
;


#==============================================================================

data_AUI                     
                                    
#==============================================================================
                                    
# 5. CHEMICAL DATA                  
                                    
_chemical_name_systematic           
;                                   
;                                   
_chemical_name_common               ?                                   
_chemical_formula_sum               'C4 H18 N2 O9 P2 Zn'                
_chemical_formula_moiety            'H2 O8 P2 Zn, (C4 H14 N2), H2 O'           
_chemical_formula_weight            365.53


                                    
#===================================
# 6. CRYSTAL DATA                   
                                    
_symmetry_cell_setting              triclinic                           
_symmetry_space_group_name_H-M      'P -1'
_symmetry_space_group_name_Hall     '-P 1'
  
loop_                               
_symmetry_equiv_pos_as_xyz          
   '+x,+y,+z'
   '-x,-y,-z'
   
_cell_length_a                      8.215(2)
_cell_length_b                      8.810(3)
_cell_length_c                      8.861(3)
_cell_angle_alpha                   88.001(4)
_cell_angle_beta                    89.818(5)
_cell_angle_gamma                   89.773(5)
_cell_volume                        640.9(3)
_cell_formula_units_Z               2
_cell_measurement_temperature       295
_cell_measurement_reflns_used       5271
_cell_measurement_theta_min         2.5
_cell_measurement_theta_max         29.8
_exptl_crystal_description          slab
_exptl_crystal_colour               colourless
_exptl_crystal_size_max             0.40
_exptl_crystal_size_mid             0.18
_exptl_crystal_size_min             0.11
_exptl_crystal_density_meas         'not measured'                      
_exptl_crystal_density_diffrn       1.894
_exptl_crystal_density_method       'not measured'                      
_exptl_crystal_F_000                 376
_exptl_absorpt_coefficient_mu       2.206
_exptl_absorpt_correction_type      'integration'                       
_exptl_absorpt_process_details      'XPREP,  1995 '
_exptl_absorpt_correction_T_min     0.531
_exptl_absorpt_correction_T_max     0.791

  
#==================================
# 7. EXPERIMENTAL DATA              
                                    
_diffrn_ambient_temperature         295
_diffrn_radiation_wavelength        0.71073
_diffrn_radiation_type              'Mo K\a'                            
_diffrn_radiation_source            'x-ray tube'                        
_diffrn_radiation_monochromator     'graphite'                          
_diffrn_measurement_device          'Siemens SMART CCD diffractometer'  
_diffrn_measurement_method          '\w rotation scans with narrow frames'
_diffrn_standards_decay_%           0
                                    
_diffrn_reflns_number               7118
_diffrn_reflns_av_R_equivalents     0.127
_diffrn_reflns_limit_h_min          -11
_diffrn_reflns_limit_h_max           11
_diffrn_reflns_limit_k_min          -11
_diffrn_reflns_limit_k_max           12
_diffrn_reflns_limit_l_min          -12
_diffrn_reflns_limit_l_max           12
_diffrn_reflns_theta_min            2.5
_diffrn_reflns_theta_max            29.8
_diffrn_reflns_reduction_process    7118
_reflns_number_total                3599
_diffrn_measured_fraction_theta_max 0.96
_diffrn_measured_fraction_theta_full 0.99
_diffrn_reflns_theta_full           26.5
_reflns_number_gt                 3302 
_reflns_threshold_expression      >2sigma(I) 
_diffrn_reflns_av_sigmaI/netI     0.0354 
_computing_data_collection          'SMART (Siemens, 1995)'             
_computing_cell_refinement          'SAINT (Siemens, 1995)'             
_computing_data_reduction           'SAINT (Siemens, 1995)'             
_computing_structure_solution       
;                                   
     SIR97 (Altomare et al., 1997 ), KRYSTAL                            
;                                   
_computing_structure_refinement   'SHELXL-97 (Sheldrick, 1997)' 
_computing_molecular_graphics       
;                                   
      ORTEP-III (Burnett & Johnson,  1996), KRYSTAL                     
;                                   
_computing_publication_material      KRYSTAL                            
_atom_type_scat_source              IntTabIV                            
                                    

#===================================
# 8. REFINEMENT DATA                
                                    
 
_refine_special_details 
; 
 Refinement of F^2^ against ALL reflections.  The weighted R-factor wR and 
 goodness of fit S are based on F^2^, conventional R-factors R are based 
 on F, with F set to zero for negative F^2^. The threshold expression of 
 F^2^ > 2sigma(F^2^) is used only for calculating R-factors(gt) etc. and is 
 not relevant to the choice of reflections for refinement.  R-factors based 
 on F^2^ are statistically about twice as large as those based on F, and R- 
 factors based on ALL data will be even larger. 
; 
_refine_ls_structure_factor_coef  Fsqd  
_refine_ls_matrix_type            full 
_refine_ls_weighting_scheme       calc  
_refine_ls_weighting_details 
 'calc w=1/[\s^2^(Fo^2^)+(0.0488P)^2^+0.5666P] where P=(Fo^2^+2Fc^2^)/3' 
_atom_sites_solution_primary      direct 
_atom_sites_solution_secondary    difmap 
_atom_sites_solution_hydrogens    geom 
_refine_ls_hydrogen_treatment     mixed 
_refine_ls_extinction_method      none 
_refine_ls_number_reflns          3597 
_refine_ls_number_parameters      167 
_refine_ls_number_restraints      0 
_refine_ls_R_factor_all           0.0361 
_refine_ls_R_factor_gt            0.0326 
_refine_ls_wR_factor_ref          0.0900 
_refine_ls_wR_factor_gt           0.0874 
_refine_ls_goodness_of_fit_ref    1.027 
_refine_ls_restrained_S_all       1.027 
_refine_ls_shift/su_max           0.005 
_refine_ls_shift/su_mean          0.000 
_refine_diff_density_max    0.593 
_refine_diff_density_min   -0.861 
_refine_diff_density_rms    0.099 
  
 
loop_ 
 _atom_site_label 
 _atom_site_type_symbol 
 _atom_site_fract_x 
 _atom_site_fract_y 
 _atom_site_fract_z 
 _atom_site_U_iso_or_equiv 
 _atom_site_adp_type 
 _atom_site_occupancy 
 _atom_site_symmetry_multiplicity 
 _atom_site_calc_flag 
 _atom_site_refinement_flags 
 _atom_site_disorder_assembly 
 _atom_site_disorder_group 
Zn1 Zn 0.75685(3) 0.45705(3) -0.03046(2) 0.01903(8) Uani 1 1 d . . . 
P1 P 0.44411(6) 0.23448(6) -0.00477(6) 0.02055(11) Uani 1 1 d . . . 
P2 P 0.95928(6) 0.47153(6) 0.26937(5) 0.01949(11) Uani 1 1 d . . . 
O1 O 0.3786(2) 0.11853(18) -0.1134(2) 0.0310(4) Uani 1 1 d . . . 
O2 O 0.5803(2) 0.3225(2) -0.08418(18) 0.0318(4) Uani 1 1 d . . . 
O4 O 0.3076(2) 0.3339(2) 0.0514(2) 0.0405(4) Uani 1 1 d . . . 
O5 O 0.8475(2) 0.3923(2) 0.16176(19) 0.0338(4) Uani 1 1 d . . . 
O6 O 1.0800(2) 0.57894(18) 0.18642(19) 0.0281(3) Uani 1 1 d . . . 
O7 O 1.0435(2) 0.3582(2) 0.37595(17) 0.0296(3) Uani 1 1 d . . . 
N1 N 0.5222(3) 0.3070(3) 0.5981(2) 0.0331(4) Uani 1 1 d . . . 
H1A H 0.5182 0.2812 0.6972 0.040 Uiso 1 1 calc R . . 
H1B H 0.4313 0.2717 0.5554 0.040 Uiso 1 1 calc R . . 
N2 N 1.0543(2) 1.1288(2) -0.1678(2) 0.0278(4) Uani 1 1 d . . . 
H2A H 1.0179 1.2226 -0.1937 0.033 Uiso 1 1 calc R . . 
H2B H 1.1597 1.1372 -0.1420 0.033 Uiso 1 1 calc R . . 
C1 C 0.5226(3) 0.4754(3) 0.5806(2) 0.0293(4) Uani 1 1 d . . . 
H1C H 0.6299 0.5136 0.6041 0.035 Uiso 1 1 calc R . . 
H1D H 0.4453 0.5179 0.6506 0.035 Uiso 1 1 calc R . . 
C2 C 0.6655(4) 0.2317(4) 0.5303(4) 0.0462(7) Uani 1 1 d . . . 
H2C H 0.6672 0.2532 0.4234 0.069 Uiso 1 1 calc R . . 
H2D H 0.6585 0.1239 0.5491 0.069 Uiso 1 1 calc R . . 
H2E H 0.7633 0.2691 0.5745 0.069 Uiso 1 1 calc R . . 
C3 C 0.9619(3) 1.0726(3) -0.0327(3) 0.0353(5) Uani 1 1 d . . . 
H3A H 0.8499 1.0534 -0.0606 0.042 Uiso 1 1 calc R . . 
H3B H 0.9615 1.1495 0.0431 0.042 Uiso 1 1 calc R . . 
C4 C 1.0444(4) 1.0337(4) -0.3021(3) 0.0463(7) Uani 1 1 d . . . 
H4A H 1.0959 0.9374 -0.2805 0.069 Uiso 1 1 calc R . . 
H4B H 1.0986 1.0841 -0.3858 0.069 Uiso 1 1 calc R . . 
H4C H 0.9322 1.0180 -0.3272 0.069 Uiso 1 1 calc R . . 
O9 O 0.3050(2) 0.1709(2) 0.3961(2) 0.0355(4) Uani 1 1 d . . . 
H9OA H 0.2258 0.2278 0.3898 0.043 Uiso 1 1 d R . . 
H9OB H 0.3651 0.1649 0.3223 0.043 Uiso 1 1 d R . . 
O8 O 0.84844(19) 0.5808(2) 0.36397(17) 0.0274(3) Uani 1 1 d . . . 
H8O H 0.8859 0.5871 0.4492 0.033 Uiso 1 1 calc R . . 
O3 O 0.5127(2) 0.14930(19) 0.14118(19) 0.0321(4) Uani 1 1 d . . . 
H3O H 0.5506 0.0669 0.1185 0.039 Uiso 1 1 calc R . . 
 
loop_ 
 _atom_site_aniso_label 
 _atom_site_aniso_U_11 
 _atom_site_aniso_U_22 
 _atom_site_aniso_U_33 
 _atom_site_aniso_U_23 
 _atom_site_aniso_U_13 
 _atom_site_aniso_U_12 
Zn1 0.01839(12) 0.01888(13) 0.01981(12) -0.00089(8) -0.00065(8) 0.00044(8) 
P1 0.0203(2) 0.0160(2) 0.0252(2) -0.00012(18) 0.00028(18) 0.00089(17) 
P2 0.0206(2) 0.0227(2) 0.0151(2) 0.00026(17) -0.00178(16) -0.00061(18) 
O1 0.0281(8) 0.0214(7) 0.0439(9) -0.0055(7) -0.0129(7) 0.0016(6) 
O2 0.0280(8) 0.0414(9) 0.0260(8) 0.0009(7) -0.0006(6) -0.0148(7) 
O4 0.0418(10) 0.0254(8) 0.0538(11) 0.0037(8) 0.0161(9) 0.0134(7) 
O5 0.0437(10) 0.0313(9) 0.0263(8) 0.0011(6) -0.0149(7) -0.0107(7) 
O6 0.0283(8) 0.0233(7) 0.0328(8) -0.0020(6) 0.0099(6) -0.0024(6) 
O7 0.0368(9) 0.0313(8) 0.0204(7) 0.0009(6) -0.0049(6) 0.0069(7) 
N1 0.0348(10) 0.0363(11) 0.0274(9) 0.0089(8) -0.0010(8) -0.0001(8) 
N2 0.0253(9) 0.0236(9) 0.0343(10) 0.0038(7) -0.0039(7) -0.0028(7) 
C1 0.0297(11) 0.0344(12) 0.0235(10) 0.0023(8) -0.0037(8) 0.0018(9) 
C2 0.0414(15) 0.0409(15) 0.0563(17) -0.0005(13) -0.0020(13) 0.0091(12) 
C3 0.0376(13) 0.0256(11) 0.0420(13) 0.0079(10) 0.0083(10) 0.0073(9) 
C4 0.0574(18) 0.0444(16) 0.0375(14) -0.0060(12) -0.0052(12) -0.0082(13) 
O9 0.0355(9) 0.0385(10) 0.0325(9) 0.0004(7) 0.0014(7) 0.0057(7) 
O8 0.0232(7) 0.0392(9) 0.0198(7) -0.0006(6) 0.0005(5) 0.0073(6) 
O3 0.0475(10) 0.0236(8) 0.0252(7) -0.0004(6) -0.0014(7) 0.0088(7) 
 
_geom_special_details 
; 
 All esds (except the esd in the dihedral angle between two l.s. planes) 
 are estimated using the full covariance matrix.  The cell esds are taken 
 into account individually in the estimation of esds in distances, angles 
 and torsion angles; correlations between esds in cell parameters are only 
 used when they are defined by crystal symmetry.  An approximate (isotropic) 
 treatment of cell esds is used for estimating esds involving l.s. planes. 
; 
 
loop_ 
 _geom_bond_atom_site_label_1 
 _geom_bond_atom_site_label_2 
 _geom_bond_distance 
 _geom_bond_site_symmetry_2 
 _geom_bond_publ_flag 
Zn1 O4 1.9176(18) 2_665 ? 
Zn1 O5 1.9281(17) . ? 
Zn1 O2 1.9473(16) . ? 
Zn1 O6 1.9552(16) 2_765 ? 
P1 O4 1.5138(18) . ? 
P1 O2 1.5207(17) . ? 
P1 O1 1.5285(17) . ? 
P1 O3 1.5769(17) . ? 
P2 O5 1.5156(16) . ? 
P2 O7 1.5163(16) . ? 
P2 O6 1.5406(17) . ? 
P2 O8 1.5824(17) . ? 
N1 C2 1.485(4) . ? 
N1 C1 1.486(3) . ? 
N2 C4 1.483(3) . ? 
N2 C3 1.487(3) . ? 
C1 C1 1.525(4) 2_666 ? 
C3 C3 1.519(5) 2_775 ? 
N1 H1A 0.900 . ? 
N1 H1B 0.900 . ? 
N2 H2A 0.900 . ? 
N2 H2B 0.900 . ? 
C1 H1C 0.970 . ? 
C1 H1D 0.970 . ? 
C2 H2C 0.960 . ? 
C2 H2D 0.960 . ? 
C2 H2E 0.960 . ? 
C3 H3A 0.970 . ? 
C3 H3B 0.970 . ? 
C4 H4A 0.960 . ? 
C4 H4B 0.960 . ? 
C4 H4C 0.960 . ? 
O9 H9OA 0.820 . ? 
O9 H9OB 0.820 . ? 
O8 H8O 0.820 . ? 
O3 H3O 0.820 . ? 
 
 
loop_ 
 _geom_angle_atom_site_label_1 
 _geom_angle_atom_site_label_2 
 _geom_angle_atom_site_label_3 
 _geom_angle 
 _geom_angle_site_symmetry_1 
 _geom_angle_site_symmetry_3 
 _geom_angle_publ_flag 
O4 Zn1 O5 116.41(8) 2_665 . ? 
O4 Zn1 O2 111.31(9) 2_665 . ? 
O5 Zn1 O2 110.01(7) . . ? 
O4 Zn1 O6 107.25(8) 2_665 2_765 ? 
O5 Zn1 O6 108.03(8) . 2_765 ? 
O2 Zn1 O6 102.86(7) . 2_765 ? 
O4 P1 O2 113.82(11) . . ? 
O4 P1 O1 110.57(11) . . ? 
O2 P1 O1 108.20(10) . . ? 
O4 P1 O3 104.97(11) . . ? 
O2 P1 O3 109.66(10) . . ? 
O1 P1 O3 109.57(10) . . ? 
O5 P2 O7 111.23(10) . . ? 
O5 P2 O6 112.43(10) . . ? 
O7 P2 O6 112.56(10) . . ? 
O5 P2 O8 106.68(10) . . ? 
O7 P2 O8 109.25(9) . . ? 
O6 P2 O8 104.24(9) . . ? 
P1 O2 Zn1 137.95(10) . . ? 
P1 O4 Zn1 137.21(13) . 2_665 ? 
P2 O5 Zn1 131.60(11) . . ? 
P2 O6 Zn1 131.70(10) . 2_765 ? 
C2 N1 C1 114.3(2) . . ? 
C4 N2 C3 115.7(2) . . ? 
N1 C1 C1 110.3(2) . 2_666 ? 
N2 C3 C3 110.5(3) . 2_775 ? 
C2 N1 H1A 108.7 . . ? 
C1 N1 H1A 108.7 . . ? 
C2 N1 H1B 108.7 . . ? 
C1 N1 H1B 108.7 . . ? 
H1A N1 H1B 107.6 . . ? 
C4 N2 H2A 108.3 . . ? 
C3 N2 H2A 108.3 . . ? 
C4 N2 H2B 108.3 . . ? 
C3 N2 H2B 108.3 . . ? 
H2A N2 H2B 107.4 . . ? 
N1 C1 H1C 109.6 . . ? 
C1 C1 H1C 109.6 2_666 . ? 
N1 C1 H1D 109.6 . . ? 
C1 C1 H1D 109.6 2_666 . ? 
H1C C1 H1D 108.1 . . ? 
N1 C2 H2C 109.5 . . ? 
N1 C2 H2D 109.5 . . ? 
H2C C2 H2D 109.5 . . ? 
N1 C2 H2E 109.5 . . ? 
H2C C2 H2E 109.5 . . ? 
H2D C2 H2E 109.5 . . ? 
N2 C3 H3A 109.6 . . ? 
C3 C3 H3A 109.6 2_775 . ? 
N2 C3 H3B 109.6 . . ? 
C3 C3 H3B 109.6 2_775 . ? 
H3A C3 H3B 108.1 . . ? 
N2 C4 H4A 109.5 . . ? 
N2 C4 H4B 109.5 . . ? 
H4A C4 H4B 109.5 . . ? 
N2 C4 H4C 109.5 . . ? 
H4A C4 H4C 109.5 . . ? 
H4B C4 H4C 109.5 . . ? 
H9OA O9 H9OB 118.4 . . ? 
P2 O8 H8O 109.5 . . ? 
P1 O3 H3O 109.5 . . ? 
 
 loop_                             
     _geom_bond_atom_site_label_D  
     _geom_bond_atom_site_label_H  
     _geom_contact_atom_site_label_A  
     _geom_bond_distance_DH        
     _geom_contact_distance_HA        
     _geom_contact_distance_DA        
     _geom_angle_DHA          
     _geom_contact_site_symmetry_A    
  O3   H3o   O1  0.82   1.73   2.539(3)  167   2_655  
  O8   H8o   O7  0.82   1.74   2.548(2)  168   2_766 
  O9   H9oa  O7  0.82   1.89   2.707(3)  180   1_455
  O9   H9ob  O3  0.82   2.02   2.837(3)  179   .   
  N1   H1bn  O9  0.90   1.99   2.831(3)  155   .  
  N1   H1an  O2  0.90   2.05   2.865(3)  150   1_556 
  N2   H2bn  O1  0.90   1.82   2.710(3)  168   1_655
  N2   H2an  O6  0.90   1.93   2.797(3)  163   2_765 
  


#===END


#======================================================================
data_AUII                     
#======================================================================
 
_audit_creation_method            SHELXL-97 
_chemical_name_systematic 
; 
 ? 
; 
_chemical_name_common             ? 
_chemical_melting_point           ? 
_chemical_formula_moiety           'H3 O12 P3 Zn2, 2(C2 H7 N)'
_chemical_formula_sum              'C4 H17 N2 O12 P3 Zn2' 
_chemical_formula_weight          508.89 
 
 
loop_ 
 _atom_type_symbol 
 _atom_type_description 
 _atom_type_scat_dispersion_real 
 _atom_type_scat_dispersion_imag 
 _atom_type_scat_source 
 'C'  'C'   0.0033   0.0016 
 'International Tables Vol C Tables 4.2.6.8 and 6.1.1.4' 
 'H'  'H'   0.0000   0.0000 
 'International Tables Vol C Tables 4.2.6.8 and 6.1.1.4' 
 'N'  'N'   0.0061   0.0033 
 'International Tables Vol C Tables 4.2.6.8 and 6.1.1.4' 
 'O'  'O'   0.0106   0.0060 
 'International Tables Vol C Tables 4.2.6.8 and 6.1.1.4' 
 'P'  'P'   0.1023   0.0942 
 'International Tables Vol C Tables 4.2.6.8 and 6.1.1.4' 
 'Zn'  'Zn'   0.2839   1.4301 
 'International Tables Vol C Tables 4.2.6.8 and 6.1.1.4' 
 
_symmetry_cell_setting            'monoclinic'  
_symmetry_space_group_name_H-M    'p 2/n'  
_symmetry_space_group_name_Hall   '-p 2yac' 
loop_ 
 _symmetry_equiv_pos_as_xyz 
 'x, y, z' 
 '-x+1/2, y, -z+1/2' 
 '-x, -y, -z' 
 'x-1/2, -y, z-1/2' 
 
_cell_length_a                    11.7877(4) 
_cell_length_b                    5.2093(2) 
_cell_length_c                    12.2031(4) 
_cell_angle_alpha                 90.00 
_cell_angle_beta                  98.1980(10) 
_cell_angle_gamma                 90.00 
_cell_volume                      741.68(5) 
_cell_formula_units_Z             2 
_cell_measurement_temperature     295 
_cell_measurement_reflns_used     2391 
_cell_measurement_theta_min       2.248 
_cell_measurement_theta_max       30.486 
 
_exptl_crystal_description        block 
_exptl_crystal_colour             colourless 
_exptl_crystal_size_max           0.42 
_exptl_crystal_size_mid           0.22 
_exptl_crystal_size_min           0.12 
_exptl_crystal_density_meas       'not measured'  
_exptl_crystal_density_diffrn     2.278 
_exptl_crystal_density_method     'not measured' 
_exptl_crystal_F_000              512 
_exptl_absorpt_coefficient_mu     3.623 
_exptl_absorpt_correction_type    integration  
_exptl_absorpt_correction_T_min   0.3586
_exptl_absorpt_correction_T_max   0.6674 
_exptl_absorpt_process_details    'XPREP, 1995'  
 
_exptl_special_details 
; 
 ? 
; 
_diffrn_ambient_temperature       295 
_diffrn_radiation_wavelength      0.71073 
_diffrn_radiation_type            MoK\a 
_diffrn_radiation_source          'fine-focus sealed tube' 
_diffrn_radiation_monochromator   graphite 
_diffrn_measurement_device_type   'CCD area detector' 
_diffrn_measurement_method        ' omega scans' 
_diffrn_detector_area_resol_mean  ? 
_diffrn_standards_number          ? 
_diffrn_standards_interval_count  ? 
_diffrn_standards_interval_time   ? 
_diffrn_standards_decay_%         ? 
_diffrn_reflns_number             9562
_diffrn_reflns_av_R_equivalents   0.0544
_diffrn_reflns_av_sigmaI/netI     0.0131
_diffrn_reflns_limit_h_min        -16 
_diffrn_reflns_limit_h_max        16 
_diffrn_reflns_limit_k_min        -7 
_diffrn_reflns_limit_k_max        7 
_diffrn_reflns_limit_l_min        -17 
_diffrn_reflns_limit_l_max        17 
_diffrn_reflns_theta_min          2.25 
_diffrn_reflns_theta_max          30.52 
_reflns_number_total              2174
_reflns_number_gt                 2032 
_reflns_threshold_expression      >2sigma(I) 
  
_computing_data_collection        'Bruker SMART' 
_computing_cell_refinement        'Bruker SMART' 
_computing_data_reduction         'Bruker SHELXTL' 
_computing_structure_solution     'SHELXS-97 (Sheldrick, 1990)' 
_computing_structure_refinement   'SHELXL-97 (Sheldrick, 1997)' 
_computing_molecular_graphics     'Bruker SHELXTL' 
_computing_publication_material   'Bruker SHELXTL' 
  
_refine_special_details 
; 
 Refinement of F^2^ against ALL reflections.  The weighted R-factor wR and 
 goodness of fit S are based on F^2^, conventional R-factors R are based 
 on F, with F set to zero for negative F^2^. The threshold expression of 
 F^2^ > 2sigma(F^2^) is used only for calculating R-factors(gt) etc. and is 
 not relevant to the choice of reflections for refinement.  R-factors based 
 on F^2^ are statistically about twice as large as those based on F, and R- 
 factors based on ALL data will be even larger. 
; 
  
_refine_ls_structure_factor_coef  Fsqd 
_refine_ls_matrix_type            full 
_refine_ls_weighting_scheme       calc 
_refine_ls_weighting_details 
 'calc w=1/[\s^2^(Fo^2^)+(0.0486P)^2^+0.3967P] where P=(Fo^2^+2Fc^2^)/3' 
_atom_sites_solution_primary      direct 
_atom_sites_solution_secondary    difmap 
_atom_sites_solution_hydrogens    geom 
_refine_ls_hydrogen_treatment     mixed 
_refine_ls_extinction_method      none 
_refine_ls_extinction_coef        ? 
_refine_ls_number_reflns          2174 
_refine_ls_number_parameters      108 
_refine_ls_number_restraints      0 
_refine_ls_R_factor_all           0.0288 
_refine_ls_R_factor_gt            0.0267 
_refine_ls_wR_factor_ref          0.0745 
_refine_ls_wR_factor_gt           0.0730 
_refine_ls_goodness_of_fit_ref    1.098 
_refine_ls_restrained_S_all       1.098 
_refine_ls_shift/su_max           0.002 
_refine_ls_shift/su_mean          0.000 
_diffrn_measured_fraction_theta_max    0.955 
_diffrn_reflns_theta_full              30.52 
_diffrn_measured_fraction_theta_full   0.955 
_refine_diff_density_max    1.129 
_refine_diff_density_min   -0.701 
_refine_diff_density_rms    0.115 
  
  
loop_ 
 _atom_site_label 
 _atom_site_type_symbol 
 _atom_site_fract_x 
 _atom_site_fract_y 
 _atom_site_fract_z 
 _atom_site_U_iso_or_equiv 
 _atom_site_adp_type 
 _atom_site_occupancy 
 _atom_site_symmetry_multiplicity 
 _atom_site_calc_flag 
 _atom_site_refinement_flags 
 _atom_site_disorder_assembly 
 _atom_site_disorder_group 
Zn1 Zn 0.394168(16) 0.20143(4) 0.571722(16) 0.01403(8) Uani 1 1 d . . . 
P1 P 0.66271(4) 0.28293(8) 0.56642(4) 0.01287(10) Uani 1 1 d . . . 
P2 P 0.2500 0.42574(12) 0.7500 0.01487(13) Uani 1 2 d S . . 
O1 O 0.76818(11) 0.2175(3) 0.65303(12) 0.0189(3) Uani 1 1 d . . . 
H1O H 0.7506 0.2287 0.7155 0.028 Uiso 0.50 1 calc PR . . 
O2 O 0.55656(12) 0.1880(3) 0.61165(12) 0.0250(3) Uani 1 1 d . . . 
O3 O 0.32334(12) -0.1382(3) 0.54191(10) 0.0189(3) Uani 1 1 d . . . 
O4 O 0.66306(14) 0.5699(3) 0.54478(11) 0.0240(3) Uani 1 1 d . . . 
O5 O 0.34855(12) 0.2689(3) 0.71909(12) 0.0209(3) Uani 1 1 d . . . 
O6 O 0.19681(12) 0.6013(3) 0.65249(13) 0.0271(3) Uani 1 1 d . . . 
H6O H 0.2478 0.6833 0.6294 0.041 Uiso 1 1 calc R . . 
C1 C 0.5689(2) 0.7261(4) 0.7911(2) 0.0290(4) Uani 1 1 d . . . 
H1A H 0.6399 0.6571 0.8278 0.043 Uiso 1 1 calc R . . 
H1B H 0.5784 0.7786 0.7176 0.043 Uiso 1 1 calc R . . 
H1C H 0.5103 0.5972 0.7874 0.043 Uiso 1 1 calc R . . 
C2 C 0.52346(18) 0.8877(4) 0.97084(16) 0.0244(4) Uani 1 1 d . . . 
H2A H 0.5978 0.8396 1.0101 0.029 Uiso 1 1 calc R . . 
H2B H 0.4725 0.7418 0.9717 0.029 Uiso 1 1 calc R . . 
N1 N 0.53502(14) 0.9533(3) 0.85466(14) 0.0220(3) Uani 1 1 d . . . 
H1NA H 0.5881 1.0774 0.8544 0.047(9) Uiso 1 1 calc R . . 
H1NB H 0.4678 1.0155 0.8207 0.019(6) Uiso 1 1 calc R . . 
  
loop_ 
 _atom_site_aniso_label 
 _atom_site_aniso_U_11 
 _atom_site_aniso_U_22 
 _atom_site_aniso_U_33 
 _atom_site_aniso_U_23 
 _atom_site_aniso_U_13 
 _atom_site_aniso_U_12 
Zn1 0.01492(12) 0.01478(13) 0.01282(12) 0.00015(6) 0.00352(8) -0.00025(6) 
P1 0.0144(2) 0.0139(2) 0.01045(19) 0.00103(14) 0.00249(15) -0.00005(14) 
P2 0.0151(3) 0.0180(3) 0.0126(3) 0.000 0.0059(2) 0.000 
O1 0.0143(6) 0.0273(7) 0.0147(6) 0.0023(5) 0.0010(5) 0.0032(5) 
O2 0.0153(6) 0.0384(9) 0.0217(7) 0.0059(6) 0.0038(5) -0.0028(5) 
O3 0.0292(7) 0.0150(5) 0.0137(6) -0.0030(5) 0.0070(5) -0.0058(5) 
O4 0.0392(8) 0.0141(6) 0.0176(6) 0.0012(5) 0.0004(6) 0.0026(6) 
O5 0.0220(6) 0.0262(7) 0.0158(6) -0.0020(5) 0.0078(5) 0.0060(5) 
O6 0.0205(6) 0.0353(8) 0.0269(7) 0.0156(6) 0.0084(5) 0.0021(6) 
C1 0.0335(11) 0.0248(10) 0.0299(11) -0.0028(8) 0.0091(9) 0.0006(8) 
C2 0.0270(9) 0.0259(10) 0.0200(9) 0.0025(7) 0.0023(7) -0.0008(8) 
N1 0.0215(7) 0.0234(8) 0.0214(7) 0.0013(6) 0.0041(6) -0.0006(6) 
  
_geom_special_details 
; 
 All esds (except the esd in the dihedral angle between two l.s. planes) 
 are estimated using the full covariance matrix.  The cell esds are taken 
 into account individually in the estimation of esds in distances, angles 
 and torsion angles; correlations between esds in cell parameters are only 
 used when they are defined by crystal symmetry.  An approximate (isotropic) 
 treatment of cell esds is used for estimating esds involving l.s. planes. 
; 
  
loop_ 
 _geom_bond_atom_site_label_1 
 _geom_bond_atom_site_label_2 
 _geom_bond_distance 
 _geom_bond_site_symmetry_2 
 _geom_bond_publ_flag 
Zn1 O4 1.9031(14) 3_666 ? 
Zn1 O2 1.9080(14) . ? 
Zn1 O3 1.9678(13) . ? 
Zn1 O5 1.9805(14) . ? 
P1 O4 1.5181(14) . ? 
P1 O2 1.5205(15) . ? 
P1 O1 1.5505(14) . ? 
P1 O3 1.5509(13) 3_656 ? 
P2 O5 1.5115(14) 2_556 ? 
P2 O5 1.5115(14) . ? 
P2 O6 1.5596(15) 2_556 ? 
P2 O6 1.5596(15) . ? 
O1 H1O 0.8200 . ? 
O6 H6O 0.8200 . ? 
C1 N1 1.500(3) . ? 
C1 H1A 0.9600 . ? 
C1 H1B 0.9600 . ? 
C1 H1C 0.9600 . ? 
C2 N1 1.483(3) . ? 
C2 C2 1.514(4) 3_677 ? 
C2 H2A 0.9700 . ? 
C2 H2B 0.9700 . ? 
N1 H1NA 0.9000 . ? 
N1 H1NB 0.9000 . ? 
  
loop_ 
 _geom_angle_atom_site_label_1 
 _geom_angle_atom_site_label_2 
 _geom_angle_atom_site_label_3 
 _geom_angle 
 _geom_angle_site_symmetry_1 
 _geom_angle_site_symmetry_3 
 _geom_angle_publ_flag 
O4 Zn1 O2 116.71(7) 3_666 . ? 
O4 Zn1 O3 109.20(6) 3_666 . ? 
O2 Zn1 O3 113.46(7) . . ? 
O4 Zn1 O5 117.00(6) 3_666 . ? 
O2 Zn1 O5 99.62(6) . . ? 
O3 Zn1 O5 99.46(6) . . ? 
O4 P1 O2 113.96(9) . . ? 
O4 P1 O1 108.26(8) . . ? 
O2 P1 O1 107.60(8) . . ? 
O4 P1 O3 109.10(8) . 3_656 ? 
O2 P1 O3 110.12(8) . 3_656 ? 
O1 P1 O3 107.57(8) . 3_656 ? 
O5 P2 O5 114.55(12) 2_556 . ? 
O5 P2 O6 111.49(8) 2_556 2_556 ? 
O5 P2 O6 105.53(8) . 2_556 ? 
O5 P2 O6 105.53(8) 2_556 . ? 
O5 P2 O6 111.49(8) . . ? 
O6 P2 O6 108.20(14) 2_556 . ? 
P1 O1 H1O 109.5 . . ? 
P1 O2 Zn1 137.99(10) . . ? 
P1 O3 Zn1 120.06(8) 3_656 . ? 
P1 O4 Zn1 137.47(9) . 3_666 ? 
P2 O5 Zn1 129.82(9) . . ? 
P2 O6 H6O 109.5 . . ? 
N1 C1 H1A 109.5 . . ? 
N1 C1 H1B 109.5 . . ? 
H1A C1 H1B 109.5 . . ? 
N1 C1 H1C 109.5 . . ? 
H1A C1 H1C 109.5 . . ? 
H1B C1 H1C 109.5 . . ? 
N1 C2 C2 111.1(2) . 3_677 ? 
N1 C2 H2A 109.4 . . ? 
C2 C2 H2A 109.4 3_677 . ? 
N1 C2 H2B 109.4 . . ? 
C2 C2 H2B 109.4 3_677 . ? 
H2A C2 H2B 108.0 . . ? 
C2 N1 C1 112.31(17) . . ? 
C2 N1 H1NA 109.1 . . ? 
C1 N1 H1NA 109.1 . . ? 
C2 N1 H1NB 109.1 . . ? 
C1 N1 H1NB 109.1 . . ? 
H1NA N1 H1NB 107.9 . . ? 
  
loop_
 _geom_hbond_atom_site_label_D
 _geom_hbond_atom_site_label_H
 _geom_hbond_atom_site_label_A
 _geom_hbond_distance_DH
 _geom_hbond_distance_HA
 _geom_hbond_distance_DA
 _geom_hbond_angle_DHA
 _geom_hbond_site_symmetry_A
 _geom_hbond_publ_flag        
#
# Hydrogen bonding scheme
# ======== ======= ======
#
#D   H     A   D-H     H...A   D...A     D-H...A    symm  publ
#-   -     -   ---     -----   -----     -------    ----  ----
 N1  H1NB  O5  0.90    2.18    3.039(2)  158.8      1_565   ? 
 N1  H1NA  O1  0.90    1.86    2.710(2)  157.1      2_666   ? 
 O1  H1O   O1  0.82    1.65    2.465(2)  170.7      2_656   ?
 O6  H6O   O3  0.82    1.75    2.542(2)  161.4      1_565   ? 


#===END


#==============================================================================

data_AUIII                     

#==============================================================================
   
_audit_creation_method            SHELXL-97 
_chemical_name_systematic 	    
; 
?  
; 
_chemical_name_common             ? 
_chemical_melting_point           ? 
_chemical_formula_moiety
 'H2 O17 P4 Zn5, C4 H14 N2' 
_chemical_formula_sum 
 'C4 H16 N2 O17 P4 Zn5' 
_chemical_formula_weight          814.91 
  
loop_ 
 _atom_type_symbol 
 _atom_type_description 
 _atom_type_scat_dispersion_real 
 _atom_type_scat_dispersion_imag 
 _atom_type_scat_source 
 'C'  'C'   0.0033   0.0016 
 'International Tables Vol C Tables 4.2.6.8 and 6.1.1.4' 
 'H'  'H'   0.0000   0.0000 
 'International Tables Vol C Tables 4.2.6.8 and 6.1.1.4' 
 'N'  'N'   0.0061   0.0033 
 'International Tables Vol C Tables 4.2.6.8 and 6.1.1.4' 
 'O'  'O'   0.0106   0.0060 
 'International Tables Vol C Tables 4.2.6.8 and 6.1.1.4' 
 'P'  'P'   0.1023   0.0942 
 'International Tables Vol C Tables 4.2.6.8 and 6.1.1.4' 
 'Zn'  'Zn'   0.2839   1.4301 
 'International Tables Vol C Tables 4.2.6.8 and 6.1.1.4' 
  
_symmetry_cell_setting            'Orthorhombic' 
_symmetry_space_group_name_H-M    'P n a 21' 
_symmetry_space_group_name_Hall   'p 2c -2n'

loop_ 
 _symmetry_equiv_pos_as_xyz 
 'x, y, z' 
 '-x, -y, z+1/2' 
 'x+1/2, -y+1/2, z' 
 '-x+1/2, y+1/2, z+1/2' 
  
_cell_length_a                    20.723(2) 
_cell_length_b                    5.2095(6) 
_cell_length_c                    17.8741(19) 
_cell_angle_alpha                 90.00 
_cell_angle_beta                  90.00 
_cell_angle_gamma                 90.00 
_cell_volume                      1929.6(4) 
_cell_formula_units_Z             4 
_cell_measurement_temperature     295 
_cell_measurement_reflns_used     5712 
_cell_measurement_theta_min       1.8
_cell_measurement_theta_max       30.6 
  
_exptl_crystal_description        needle
_exptl_crystal_colour             colourless
_exptl_crystal_size_max           0.50 
_exptl_crystal_size_mid           0.15 
_exptl_crystal_size_min           0.04 
_exptl_crystal_density_meas       ? 
_exptl_crystal_density_diffrn     2.805 
_exptl_crystal_density_method     'not measured' 
_exptl_crystal_F_000              1600 
_exptl_absorpt_coefficient_mu     6.548 
_exptl_absorpt_correction_type    multi-scan
_exptl_absorpt_correction_T_min   0.209 
_exptl_absorpt_correction_T_max   0.770
_exptl_absorpt_process_details    ? 

_exptl_special_details 		    
; 
 ? 
; 
  
_diffrn_ambient_temperature       295 
_diffrn_radiation_wavelength      0.71073 
_diffrn_radiation_type            MoK\a 
_diffrn_radiation_source          'fine-focus sealed tube' 
_diffrn_radiation_monochromator   graphite 
_diffrn_measurement_device_type   'CCD area detector' 
_diffrn_measurement_method        'phi and omega scans' 
_diffrn_detector_area_resol_mean  ? 
_diffrn_standards_number          ? 
_diffrn_standards_interval_count  ? 
_diffrn_standards_interval_time   ? 
_diffrn_standards_decay_%         0
_diffrn_reflns_number             29408 
_diffrn_reflns_av_R_equivalents   0.136 
_diffrn_reflns_av_sigmaI/netI     0.0527 
_diffrn_reflns_limit_h_min        -29 
_diffrn_reflns_limit_h_max        29 
_diffrn_reflns_limit_k_min        -7 
_diffrn_reflns_limit_k_max        7 
_diffrn_reflns_limit_l_min        -24 
_diffrn_reflns_limit_l_max        25 
_diffrn_reflns_theta_min          3.01 
_diffrn_reflns_theta_max          30.60 
_reflns_number_total              5712 
_reflns_number_gt                 4887 
_reflns_threshold_expression      >2sigma(I) 
  
_computing_data_collection        'Bruker SMART' 
_computing_cell_refinement        'Bruker SMART' 
_computing_data_reduction         'Bruker SHELXTL' 
_computing_structure_solution     'SHELXS-97 (Sheldrick, 1990)' 
_computing_structure_refinement   'SHELXL-97 (Sheldrick, 1997)' 
_computing_molecular_graphics     'Bruker SHELXTL' 
_computing_publication_material   'Bruker SHELXTL' 
  
_refine_special_details 
; 
 Refinement of F^2^ against ALL reflections.  The weighted R-factor wR and 
 goodness of fit S are based on F^2^, conventional R-factors R are based 
 on F, with F set to zero for negative F^2^. The threshold expression of 
 F^2^ > 2sigma(F^2^) is used only for calculating R-factors(gt) etc. and is 
 not relevant to the choice of reflections for refinement.  R-factors based 
 on F^2^ are statistically about twice as large as those based on F, and R- 
 factors based on ALL data will be even larger. 
; 
  
_refine_ls_structure_factor_coef  Fsqd 
_refine_ls_matrix_type            full 
_refine_ls_weighting_scheme       calc 
_refine_ls_weighting_details 
 'calc w=1/[\s^2^(Fo^2^)+(0.0276P)^2^+1.3880P] where P=(Fo^2^+2Fc^2^)/3' 
_atom_sites_solution_primary      direct 
_atom_sites_solution_secondary    difmap 
_atom_sites_solution_hydrogens    geom 
_refine_ls_hydrogen_treatment     mixed 
_refine_ls_extinction_method      none 
_refine_ls_extinction_coef        ? 
_refine_ls_abs_structure_details 
 'Flack H D (1983), Acta Cryst. A39, 876-881' 
_refine_ls_abs_structure_Flack    0.027(10) 
_refine_ls_number_reflns          5712 
_refine_ls_number_parameters      310 
_refine_ls_number_restraints      1 
_refine_ls_R_factor_all           0.0496 
_refine_ls_R_factor_gt            0.0341 
_refine_ls_wR_factor_ref          0.0709 
_refine_ls_wR_factor_gt           0.0661 
_refine_ls_goodness_of_fit_ref    1.030 
_refine_ls_restrained_S_all       1.030 
_refine_ls_shift/su_max           0.003 
_refine_ls_shift/su_mean          0.000 
  
loop_ 
 _atom_site_label 
 _atom_site_type_symbol 
 _atom_site_fract_x 
 _atom_site_fract_y 
 _atom_site_fract_z 
 _atom_site_U_iso_or_equiv 
 _atom_site_adp_type 
 _atom_site_occupancy 
 _atom_site_symmetry_multiplicity 
 _atom_site_calc_flag 
 _atom_site_refinement_flags 
 _atom_site_disorder_assembly 
 _atom_site_disorder_group 
Zn1 Zn 0.14899(2) 0.78467(10) 0.42511(3) 0.01227(11) Uani 1 1 d . . . 
Zn2 Zn 0.24657(2) 0.27287(10) 0.39400(3) 0.01249(11) Uani 1 1 d . . . 
Zn3 Zn 0.37154(2) 0.65091(10) 0.40747(3) 0.01234(10) Uani 1 1 d . . . 
Zn4 Zn 0.50102(2) 0.27477(10) 0.44115(3) 0.01286(11) Uani 1 1 d . . . 
Zn5 Zn 0.25009(2) 1.11516(11) 0.62879(3) 0.01370(11) Uani 1 1 d . . . 
P1 P 0.25749(6) 0.7646(2) 0.30388(6) 0.0114(2) Uani 1 1 d . . . 
P2 P 0.13943(5) 0.2694(2) 0.52174(6) 0.0098(2) Uani 1 1 d . . . 
P3 P 0.51207(6) 0.7500(2) 0.34610(7) 0.0118(2) Uani 1 1 d . . . 
P4 P 0.35927(5) 1.1488(2) 0.50469(6) 0.0105(2) Uani 1 1 d . . . 
O1 O 0.22073(15) 0.6233(6) 0.36910(17) 0.0131(6) Uani 1 1 d . . . 
O2 O 0.32875(16) 0.7041(7) 0.31356(19) 0.0191(7) Uani 1 1 d . . . 
O3 O 0.26822(17) 1.1618(7) 0.73078(18) 0.0195(8) Uani 1 1 d . . . 
O4 O 0.24308(16) 0.0476(6) 0.3113(2) 0.0187(7) Uani 1 1 d . . . 
O5 O 0.16251(15) 1.1939(6) 0.60005(18) 0.0145(7) Uani 1 1 d . . . 
O6 O 0.18145(15) 1.1249(6) 0.46230(18) 0.0140(6) Uani 1 1 d . . . 
O7 O 0.14948(16) 0.5594(6) 0.51157(18) 0.0167(7) Uani 1 1 d . . . 
O8 O 0.57017(15) 0.3117(7) 0.51322(19) 0.0194(7) Uani 1 1 d . . . 
O9 O 0.46370(15) 0.5996(6) 0.3979(2) 0.0175(7) Uani 1 1 d . . . 
O10 O 0.07755(16) 0.8657(8) 0.3648(2) 0.0246(8) Uani 1 1 d . . . 
O11 O 0.5072(2) 0.0350(7) 0.3621(2) 0.0289(9) Uani 1 1 d . . . 
O12 O 0.49616(17) 0.6986(7) 0.2650(2) 0.0191(8) Uani 1 1 d . . . 
O13 O 0.33178(14) 0.3171(6) 0.43984(19) 0.0167(7) Uani 1 1 d . . . 
O14 O 0.34200(16) 0.8678(6) 0.48901(19) 0.0155(7) Uani 1 1 d . . . 
O15 O 0.32733(16) 1.2316(7) 0.57776(18) 0.0165(7) Uani 1 1 d . . . 
O16 O 0.43096(15) 0.1920(7) 0.5101(2) 0.0190(7) Uani 1 1 d . . . 
C1 C 0.3790(3) 0.1974(13) 0.2242(3) 0.0304(13) Uani 1 1 d . . . 
H1A H 0.3651 0.0634 0.1910 0.046 Uiso 1 1 calc R . . 
H1B H 0.3424 0.2987 0.2390 0.046 Uiso 1 1 calc R . . 
H1C H 0.3986 0.1229 0.2677 0.046 Uiso 1 1 calc R . . 
C2 C 0.4788(3) 0.2088(10) 0.1504(3) 0.0256(12) Uani 1 1 d . . . 
H2A H 0.4602 0.1010 0.1118 0.031 Uiso 1 1 calc R . . 
H2B H 0.4972 0.0969 0.1882 0.031 Uiso 1 1 calc R . . 
C3 C 0.5320(3) 0.3675(12) 0.1164(3) 0.0285(12) Uani 1 1 d . . . 
H3A H 0.5130 0.5135 0.0910 0.034 Uiso 1 1 calc R . . 
H3B H 0.5542 0.2649 0.0792 0.034 Uiso 1 1 calc R . . 
C4 C 0.6160(3) 0.2572(13) 0.2130(4) 0.0322(14) Uani 1 1 d . . . 
H4A H 0.5917 0.2069 0.2563 0.048 Uiso 1 1 calc R . . 
H4B H 0.6575 0.3194 0.2283 0.048 Uiso 1 1 calc R . . 
H4C H 0.6213 0.1121 0.1805 0.048 Uiso 1 1 calc R . . 
N1 N 0.4267(2) 0.3638(8) 0.1851(3) 0.0196(9) Uani 1 1 d . . . 
N2 N 0.5808(2) 0.4640(10) 0.1725(3) 0.0246(10) Uani 1 1 d . . . 
H1NA H 0.443(3) 0.478(13) 0.221(3) 0.034(18) Uiso 1 1 d . . . 
H2NA H 0.559(3) 0.531(12) 0.205(4) 0.030(18) Uiso 1 1 d . . . 
H1NB H 0.408(3) 0.484(14) 0.150(4) 0.04(2) Uiso 1 1 d . . . 
H2NB H 0.608(4) 0.551(19) 0.150(5) 0.09(3) Uiso 1 1 d . . . 
O1W O 0.25178(17) 0.7391(7) 0.5963(2) 0.0212(8) Uani 1 1 d . . . 
H1WA H 0.275(3) 0.706(13) 0.568(4) 0.032 Uiso 1 1 d . . . 
H1WB H 0.2319 0.6811 0.5491 0.032 Uiso 1 1 d . . . 
  
loop_ 
 _atom_site_aniso_label 
 _atom_site_aniso_U_11 
 _atom_site_aniso_U_22 
 _atom_site_aniso_U_33 
 _atom_site_aniso_U_23 
 _atom_site_aniso_U_13 
 _atom_site_aniso_U_12 
Zn1 0.0119(2) 0.0115(2) 0.0135(2) -0.0003(2) 0.00022(19) 0.00025(19) 
Zn2 0.0125(2) 0.0113(2) 0.0137(3) -0.0002(2) 0.0006(2) -0.00035(19) 
Zn3 0.0111(2) 0.0128(2) 0.0132(2) -0.0004(2) 0.0006(2) 0.0005(2) 
Zn4 0.0112(2) 0.0134(3) 0.0139(3) -0.0007(2) -0.00061(18) 0.0010(2) 
Zn5 0.0116(2) 0.0193(3) 0.0103(2) -0.0013(2) 0.0000(2) 0.0000(2) 
P1 0.0133(5) 0.0121(5) 0.0087(5) 0.0002(4) 0.0002(4) 0.0000(4) 
P2 0.0095(5) 0.0104(5) 0.0097(5) 0.0001(4) 0.0004(4) 0.0001(4) 
P3 0.0118(5) 0.0120(5) 0.0118(5) -0.0014(5) 0.0013(4) -0.0009(5) 
P4 0.0100(5) 0.0111(6) 0.0103(5) -0.0007(4) 0.0008(4) -0.0002(4) 
O1 0.0141(15) 0.0113(15) 0.0139(15) 0.0010(12) 0.0062(12) 0.0018(13) 
O2 0.0132(16) 0.027(2) 0.0167(17) 0.0022(15) 0.0005(13) 0.0019(14) 
O3 0.0236(18) 0.0246(19) 0.0104(16) -0.0037(14) 0.0007(13) 0.0062(16) 
O4 0.0278(19) 0.0116(16) 0.0169(16) -0.0001(14) 0.0003(14) 0.0022(14) 
O5 0.0114(14) 0.0220(18) 0.0100(14) 0.0058(13) -0.0012(13) 0.0019(13) 
O6 0.0128(14) 0.0103(15) 0.0190(17) -0.0043(12) 0.0033(13) -0.0006(12) 
O7 0.0261(18) 0.0106(16) 0.0135(16) 0.0016(13) 0.0009(13) -0.0005(13) 
O8 0.0133(15) 0.0295(19) 0.0154(16) 0.0003(14) -0.0005(13) -0.0001(14) 
O9 0.0120(15) 0.0175(16) 0.0230(18) 0.0062(14) 0.0035(14) 0.0027(12) 
O10 0.0095(15) 0.039(2) 0.025(2) 0.0034(17) -0.0025(14) -0.0074(16) 
O11 0.049(3) 0.0151(19) 0.022(2) -0.0024(15) 0.0070(17) -0.0041(17) 
O12 0.0246(19) 0.0205(19) 0.0123(18) -0.0025(14) -0.0040(13) 0.0030(15) 
O13 0.0134(14) 0.0188(17) 0.0179(16) 0.0060(14) -0.0019(13) -0.0009(13) 
O14 0.0192(17) 0.0094(16) 0.0180(17) -0.0031(13) 0.0056(13) -0.0009(13) 
O15 0.0190(17) 0.0185(17) 0.0120(15) -0.0070(13) 0.0048(13) -0.0027(14) 
O16 0.0108(15) 0.0267(19) 0.0195(17) 0.0052(14) 0.0033(13) -0.0025(14) 
C1 0.030(3) 0.028(3) 0.034(3) -0.003(2) 0.005(2) -0.007(3) 
C2 0.025(3) 0.021(3) 0.031(3) -0.008(2) -0.002(2) -0.001(2) 
C3 0.030(3) 0.036(3) 0.019(3) 0.001(2) 0.003(2) 0.003(2) 
C4 0.021(3) 0.032(4) 0.044(3) -0.001(3) -0.008(3) 0.003(3) 
N1 0.020(2) 0.016(2) 0.023(2) -0.0008(19) -0.0040(17) -0.0001(18) 
N2 0.024(3) 0.026(3) 0.023(2) 0.000(2) 0.0099(19) -0.001(2) 
O1W 0.0197(18) 0.0202(18) 0.0238(19) -0.0017(15) 0.0011(15) 0.0009(16) 
  
_geom_special_details 
; 
 All esds (except the esd in the dihedral angle between two l.s. planes) 
 are estimated using the full covariance matrix.  The cell esds are taken 
 into account individually in the estimation of esds in distances, angles 
 and torsion angles; correlations between esds in cell parameters are only 
 used when they are defined by crystal symmetry.  An approximate (isotropic) 
 treatment of cell esds is used for estimating esds involving l.s. planes. 
; 
  
loop_ 
 _geom_bond_atom_site_label_1 
 _geom_bond_atom_site_label_2 
 _geom_bond_distance 
 _geom_bond_site_symmetry_2 
 _geom_bond_publ_flag 
Zn1 O10 1.879(4) . ? 
Zn1 O7 1.940(3) . ? 
Zn1 O1 1.980(3) . ? 
Zn1 O6 2.009(3) . ? 
Zn2 O4 1.889(4) . ? 
Zn2 O1 1.954(3) . ? 
Zn2 O13 1.960(3) . ? 
Zn2 O6 1.976(3) 1_545 ? 
Zn3 O2 1.919(3) . ? 
Zn3 O9 1.936(3) . ? 
Zn3 O14 1.943(3) . ? 
Zn3 O13 2.009(3) . ? 
Zn4 O11 1.890(4) . ? 
Zn4 O8 1.937(3) . ? 
Zn4 O16 1.953(3) . ? 
Zn4 O9 2.015(3) . ? 
Zn5 O3 1.877(3) . ? 
Zn5 O5 1.930(3) . ? 
Zn5 O15 1.940(3) . ? 
Zn5 O1W 2.044(4) . ? 
P1 O3 1.509(4) 4_544 ? 
P1 O4 1.511(4) 1_565 ? 
P1 O2 1.520(3) . ? 
P1 O1 1.575(3) . ? 
P2 O8 1.504(3) 3_455 ? 
P2 O5 1.530(3) 1_545 ? 
P2 O7 1.536(3) . ? 
P2 O6 1.566(3) 1_545 ? 
P3 O12 1.510(4) . ? 
P3 O11 1.515(4) 1_565 ? 
P3 O10 1.522(4) 3_565 ? 
P3 O9 1.574(3) . ? 
P4 O16 1.506(3) 1_565 ? 
P4 O15 1.526(3) . ? 
P4 O14 1.533(3) . ? 
P4 O13 1.561(3) 1_565 ? 
C1 N1 1.488(7) . ? 
C2 N1 1.485(7) . ? 
C2 C3 1.507(8) . ? 
C3 N2 1.510(8) . ? 
C4 N2 1.487(8) . ? 
  
loop_ 
 _geom_angle_atom_site_label_1 
 _geom_angle_atom_site_label_2 
 _geom_angle_atom_site_label_3 
 _geom_angle 
 _geom_angle_site_symmetry_1 
 _geom_angle_site_symmetry_3 
 _geom_angle_publ_flag 
O10 Zn1 O7 126.63(15) . . ? 
O10 Zn1 O1 113.39(15) . . ? 
O7 Zn1 O1 98.17(14) . . ? 
O10 Zn1 O6 104.79(16) . . ? 
O7 Zn1 O6 105.57(14) . . ? 
O1 Zn1 O6 106.89(13) . . ? 
O4 Zn2 O1 113.06(14) . . ? 
O4 Zn2 O13 115.77(14) . . ? 
O1 Zn2 O13 103.43(14) . . ? 
O4 Zn2 O6 102.42(14) . 1_545 ? 
O1 Zn2 O6 108.54(13) . 1_545 ? 
O13 Zn2 O6 113.75(14) . 1_545 ? 
O2 Zn3 O9 113.51(15) . . ? 
O2 Zn3 O14 115.26(15) . . ? 
O9 Zn3 O14 117.20(15) . . ? 
O2 Zn3 O13 100.80(14) . . ? 
O9 Zn3 O13 108.08(13) . . ? 
O14 Zn3 O13 99.10(14) . . ? 
O11 Zn4 O8 120.85(17) . . ? 
O11 Zn4 O16 112.10(17) . . ? 
O8 Zn4 O16 98.75(15) . . ? 
O11 Zn4 O9 107.14(16) . . ? 
O8 Zn4 O9 117.11(15) . . ? 
O16 Zn4 O9 98.16(14) . . ? 
O3 Zn5 O5 114.79(15) . . ? 
O3 Zn5 O15 104.54(15) . . ? 
O5 Zn5 O15 125.75(15) . . ? 
O3 Zn5 O1W 113.36(17) . . ? 
O5 Zn5 O1W 98.29(15) . . ? 
O15 Zn5 O1W 98.74(15) . . ? 
O3 P1 O4 110.6(2) 4_544 1_565 ? 
O3 P1 O2 111.6(2) 4_544 . ? 
O4 P1 O2 112.6(2) 1_565 . ? 
O3 P1 O1 107.72(19) 4_544 . ? 
O4 P1 O1 107.19(19) 1_565 . ? 
O2 P1 O1 106.79(19) . . ? 
O8 P2 O5 108.6(2) 3_455 1_545 ? 
O8 P2 O7 113.2(2) 3_455 . ? 
O5 P2 O7 108.58(19) 1_545 . ? 
O8 P2 O6 109.08(19) 3_455 1_545 ? 
O5 P2 O6 108.86(19) 1_545 1_545 ? 
O7 P2 O6 108.47(18) . 1_545 ? 
O12 P3 O11 109.9(2) . 1_565 ? 
O12 P3 O10 109.6(2) . 3_565 ? 
O11 P3 O10 113.9(2) 1_565 3_565 ? 
O12 P3 O9 109.7(2) . . ? 
O11 P3 O9 109.5(2) 1_565 . ? 
O10 P3 O9 104.0(2) 3_565 . ? 
O16 P4 O15 109.3(2) 1_565 . ? 
O16 P4 O14 112.7(2) 1_565 . ? 
O15 P4 O14 108.97(19) . . ? 
O16 P4 O13 108.89(19) 1_565 1_565 ? 
O15 P4 O13 108.56(19) . 1_565 ? 
O14 P4 O13 108.38(19) . 1_565 ? 
P1 O1 Zn2 118.19(17) . . ? 
P1 O1 Zn1 122.63(18) . . ? 
Zn2 O1 Zn1 119.16(15) . . ? 
P1 O2 Zn3 125.4(2) . . ? 
P1 O3 Zn5 144.7(2) 4_555 . ? 
P1 O4 Zn2 131.9(2) 1_545 . ? 
P2 O5 Zn5 126.3(2) 1_565 . ? 
P2 O6 Zn2 127.69(19) 1_565 1_565 ? 
P2 O6 Zn1 117.53(18) 1_565 . ? 
Zn2 O6 Zn1 111.61(15) 1_565 . ? 
P2 O7 H1WB 113.5 . . ? 
P2 O7 Zn1 133.5(2) . . ? 
H1WB O7 Zn1 94.7 . . ? 
P2 O8 Zn4 138.2(2) 3_555 . ? 
P3 O9 Zn3 127.69(19) . . ? 
P3 O9 Zn4 113.54(17) . . ? 
Zn3 O9 Zn4 117.45(16) . . ? 
P3 O10 Zn1 137.7(3) 3_465 . ? 
P3 O11 Zn4 142.5(3) 1_545 . ? 
P3 O12 H1NA 133(2) . . ? 
P3 O12 H2NA 118.4(19) . . ? 
H1NA O12 H2NA 83(3) . . ? 
P4 O13 Zn2 124.96(19) 1_545 . ? 
P4 O13 Zn3 123.39(19) 1_545 . ? 
Zn2 O13 Zn3 110.53(15) . . ? 
P4 O14 Zn3 128.2(2) . . ? 
P4 O14 H1WA 113.9(18) . . ? 
Zn3 O14 H1WA 117.8(19) . . ? 
P4 O15 Zn5 132.2(2) . . ? 
P4 O16 Zn4 136.6(2) 1_545 . ? 
N1 C2 C3 113.8(5) . . ? 
C2 C3 N2 113.9(5) . . ? 
C2 N1 C1 111.3(4) . . ? 
C4 N2 C3 114.2(5) . . ? 

loop_
 _geom_hbond_atom_site_label_D
 _geom_hbond_atom_site_label_H
 _geom_hbond_atom_site_label_A
 _geom_hbond_distance_DH
 _geom_hbond_distance_HA
 _geom_hbond_distance_DA
 _geom_hbond_angle_DHA
 _geom_hbond_site_symmetry_A
 _geom_hbond_publ_flag        
#
# Hydrogen bonding scheme
# ======== ======= ======
#
#D   H     A   D-H     H...A   D...A    D-H...A   symm  publ
#-   -     -   ---     -----   -----    -------   ----  ----
 N1  H1NA  O12 0.94(6) 1.78(6) 2.675(6) 160(5)    .     yes
 N2  H2NA  O12 0.81(7) 1.90(6) 2.703(6) 169(7)    .     yes
 N1  H1NB  O5  0.97(7) 2.03(7) 2.947(6) 156(6)    4_544 yes
 N2  H2NB  O15 0.83(9) 2.18(9) 3.001(6) 172(7)    2_674 yes
 O1W H1WA  O14 0.72(7) 2.15(7) 2.761(5) 143(7)    .     yes
 O1W H1WB  O7  0.986   1.941   2.768(5) 139.81    .     yes
 
_diffrn_measured_fraction_theta_max    0.979
_diffrn_reflns_theta_full              30.60
_diffrn_measured_fraction_theta_full   0.979 
_refine_diff_density_max    0.700 
_refine_diff_density_min   -0.898 
_refine_diff_density_rms    0.159


  
